# Supplementary material for: Aqua­(dicyanamido-κN 1)(2,9-dimethyl-1,10-phenanthroline-κ2 N,N′)(nitrato-κ2 O,O′)cobalt(II)–2,9-dimethyl-1,10-phenanthroline–water (2/1/2)
Source: Acta Crystallogr Sect E Struct Rep Online. 2011 Sep 14;67(Pt 10):m1341–2. doi: 10.1107/S1600536811035148 (PMC3201307; doi:10.1107/S1600536811035148)
Supplement: Supplementary file 1 [file e-67-m1341-sup1.cif]

##############################################################################
#                                                                            #
# This CIF contains the data in a paper accepted for publication in          #
# Acta Crystallographica Section E. It conforms to the requirements of       #
# Notes for Authors for Acta Crystallographica Section E, and has been       #
# peer reviewed under the auspices of the IUCr Commission on Journals.       #
#                                                                            #
# Full details of the Crystallographic Information File format               #
# are given in the paper "The Crystallographic Information File (CIF):       #
# a New Standard Archive File for Crystallography" by S. R. Hall, F. H.      #
# Allen and I. D. Brown [Acta Cryst. (1991), A47, 655-685].                  #
#                                                                            #
# The current version of the core CIF dictionary is obtainable from          #
# ftp://ftp.iucr.org/pub/cif_core.dic.                                       #
#                                                                            #
# Software is freely available for graphical display of the structure(s)     #
# in this CIF. For information consult the CIF software page                 #
# http://www.iucr.org/resources/cif/software.                                #
#                                                                            #
# This file may be used for bona fide research purposes within the           #
# scientific community so long as proper attribution is given to the journal # 
# article from which it was obtained.                                        #
#                                                                            #
##############################################################################
data_I
_audit_creation_method     SHELXL-97
_chemical_name_systematic
;
Aqua(dicyanamido-\k<i>N</i>^1^)(2,9-dimethyl-1,10-phenanthroline-
\k^2^<i>N</i>,<i>N</i>')(nitrato-\k^2^<i>O</i>,<i>O</i>')cobalt(II)--
2,9-dimethyl-1,10-phenanthroline--water (2/1/2)
;
_chemical_name_common     ?
_chemical_formula_moiety     '2(C16 H14 Co N6 O4), C14 H12 N2, 2(H2 O)'
_chemical_formula_sum     'C46 H44 Co2 N14 O10'
_chemical_formula_iupac
                   '2[Co (C2 N3) (N O3) (C14 H12 N2) (H2 O)], C14 H12 N2, 2H2 O'
_chemical_formula_weight     1070.82
_chemical_melting_point     ?
_symmetry_cell_setting     monoclinic
_symmetry_space_group_name_H-M     'C 2/c'
_symmetry_space_group_name_Hall     '-C 2yc'
loop_
    _symmetry_equiv_pos_as_xyz
    'x, y, z'
    '-x, y, -z+1/2'
    'x+1/2, y+1/2, z'
    '-x+1/2, y+1/2, -z+1/2'
    '-x, -y, -z'
    'x, -y, z-1/2'
    '-x+1/2, -y+1/2, -z'
    'x+1/2, -y+1/2, z-1/2'
_cell_length_a     17.993(6)
_cell_length_b     11.770(4)
_cell_length_c     23.428(7)
_cell_angle_alpha     90.00
_cell_angle_beta     106.981(4)
_cell_angle_gamma     90.00
_cell_volume     4745(3)
_cell_formula_units_Z     4
_cell_measurement_reflns_used     2628
_cell_measurement_theta_min     2.42
_cell_measurement_theta_max     21.18
_cell_measurement_temperature     291(2)
_exptl_crystal_description     block
_exptl_crystal_colour     pink
_exptl_crystal_size_max     0.34
_exptl_crystal_size_mid     0.18
_exptl_crystal_size_min     0.11
_exptl_crystal_density_diffrn     1.499
_exptl_crystal_density_meas     ?
_exptl_crystal_density_method     'not measured'
_exptl_crystal_F_000     2208
_exptl_absorpt_coefficient_mu     0.773
_exptl_absorpt_correction_type     multi-scan
_exptl_absorpt_process_details     '(SADABS; Bruker, 2004)'
_exptl_absorpt_correction_T_min     0.7806
_exptl_absorpt_correction_T_max     0.9170
_exptl_special_details     ?
_diffrn_ambient_temperature     291(2)
_diffrn_radiation_type     MoK\a
_diffrn_radiation_wavelength     0.71073
_diffrn_radiation_source     'fine-focus sealed tube'
_diffrn_radiation_monochromator     graphite
_diffrn_measurement_device_type     'Bruker APEXII CCD area-detector'
_diffrn_measurement_method     '\f and \w'
_diffrn_detector_area_resol_mean     ?
_diffrn_reflns_number     17592
_diffrn_reflns_av_R_equivalents     0.0702
_diffrn_reflns_av_sigmaI/netI     0.0645
_diffrn_reflns_theta_min     2.42
_diffrn_reflns_theta_max     25.50
_diffrn_reflns_theta_full     25.50
_diffrn_measured_fraction_theta_max     0.996
_diffrn_measured_fraction_theta_full     0.996
_diffrn_reflns_limit_h_min     -21
_diffrn_reflns_limit_h_max     21
_diffrn_reflns_limit_k_min     -13
_diffrn_reflns_limit_k_max     14
_diffrn_reflns_limit_l_min     -28
_diffrn_reflns_limit_l_max     28
_refine_special_details     ?
_reflns_number_total     4400
_reflns_number_gt     2862
_reflns_threshold_expression     I>2\s(I)
_refine_ls_structure_factor_coef     Fsqd
_refine_ls_matrix_type     full
_refine_ls_R_factor_all     0.1049
_refine_ls_R_factor_gt     0.0656
_refine_ls_wR_factor_gt     0.1685
_refine_ls_wR_factor_ref     0.1959
_refine_ls_goodness_of_fit_ref     1.043
_refine_ls_restrained_S_all     1.063
_refine_ls_number_reflns     4400
_refine_ls_number_parameters     328
_refine_ls_number_restraints     36
_refine_ls_number_constraints     0
_refine_ls_hydrogen_treatment     constr
_refine_ls_weighting_scheme     calc
_refine_ls_weighting_details
         'calc w=1/[\s^2^(Fo^2^)+(0.1026P)^2^+4.8562P] where P=(Fo^2^+2Fc^2^)/3'
_atom_sites_solution_hydrogens     geom
_atom_sites_solution_primary     direct
_atom_sites_solution_secondary     difmap
_refine_ls_shift/su_max     0.000
_refine_ls_shift/su_mean     0.000
_refine_diff_density_max     1.056
_refine_diff_density_min     -0.582
_refine_ls_extinction_method     none
_refine_ls_extinction_coef     ?
loop_
    _atom_type_symbol
    _atom_type_description
    _atom_type_scat_dispersion_real
    _atom_type_scat_dispersion_imag
    _atom_type_scat_source
    'C' 'C' 0.0033 0.0016
                         'International Tables Vol C Tables 4.2.6.8 and 6.1.1.4'
    'H' 'H' 0.0000 0.0000
                         'International Tables Vol C Tables 4.2.6.8 and 6.1.1.4'
    'N' 'N' 0.0061 0.0033
                         'International Tables Vol C Tables 4.2.6.8 and 6.1.1.4'
    'O' 'O' 0.0106 0.0060
                         'International Tables Vol C Tables 4.2.6.8 and 6.1.1.4'
    'Co' 'Co' 0.3494 0.9721
                         'International Tables Vol C Tables 4.2.6.8 and 6.1.1.4'
_computing_data_collection     'APEX2 (Bruker, 2004)'
_computing_cell_refinement     'SAINT (Bruker, 2004)'
_computing_data_reduction     'SAINT (Bruker, 2004)'
_computing_structure_solution     'SHELXS97 (Sheldrick, 2008)'
_computing_structure_refinement     'SHELXL97 (Sheldrick, 2008)'
_computing_molecular_graphics     'SHELXTL (Sheldrick, 2008)'
_computing_publication_material     'publCIF (Westrip, 2010)'
loop_
    _atom_site_type_symbol
    _atom_site_label
    _atom_site_fract_x
    _atom_site_fract_y
    _atom_site_fract_z
    _atom_site_U_iso_or_equiv
    _atom_site_adp_type
    _atom_site_calc_flag
    _atom_site_refinement_flags
    _atom_site_occupancy
    _atom_site_symmetry_multiplicity
    _atom_site_disorder_assembly
    _atom_site_disorder_group
    Co Co1 0.42687(4) 0.19148(5) 0.38145(3) 0.0453(3) Uani d . 1 1 . .
    O O1 0.3472(2) 0.0602(3) 0.32847(17) 0.0706(10) Uani d . 1 1 . .
    O O2 0.3720(3) -0.1178(3) 0.3477(2) 0.1070(17) Uani d . 1 1 . .
    O O3 0.4528(2) 0.0107(3) 0.39358(17) 0.0648(10) Uani d . 1 1 . .
    O O4 0.4792(3) 0.1851(3) 0.31525(17) 0.0672(11) Uani d . 1 1 . .
    H H1W 0.4450 0.1747 0.2819 0.101 Uiso d R 1 1 . .
    H H2W 0.5124 0.2344 0.3124 0.101 Uiso d R 1 1 . .
    O O5 0.5612(6) -0.0066(7) 0.2802(4) 0.233(5) Uani d . 1 1 . .
    H H3W 0.5731 0.0572 0.2975 0.350 Uiso d R 1 1 . .
    H H4W 0.5602 -0.0359 0.3132 0.350 Uiso d R 1 1 . .
    N N1 0.5202(2) 0.2867(3) 0.43700(16) 0.0443(9) Uani d . 1 1 . .
    N N2 0.3892(2) 0.3599(3) 0.35623(16) 0.0434(9) Uani d . 1 1 . .
    N N3 0.3653(3) 0.1776(4) 0.4424(2) 0.0694(13) Uani d . 1 1 . .
    N N4 0.2925(4) 0.1214(6) 0.5087(3) 0.114(2) Uani d U 1 1 . .
    N N5 0.3362(7) 0.1052(7) 0.6164(4) 0.172(4) Uani d U 1 1 . .
    N N6 0.3906(3) -0.0181(4) 0.3558(2) 0.0667(12) Uani d . 1 1 . .
    N N7 0.5696(2) 0.3653(4) 0.29332(18) 0.0534(10) Uani d . 1 1 . .
    C C1 0.5844(3) 0.2489(5) 0.4772(2) 0.0568(13) Uani d . 1 1 . .
    C C2 0.6423(3) 0.3248(7) 0.5087(3) 0.0753(18) Uani d . 1 1 . .
    H H2 0.6866 0.2966 0.5363 0.090 Uiso calc R 1 1 . .
    C C3 0.6345(3) 0.4380(6) 0.4995(3) 0.0701(16) Uani d . 1 1 . .
    H H3 0.6737 0.4871 0.5200 0.084 Uiso calc R 1 1 . .
    C C4 0.5662(3) 0.4812(5) 0.4582(2) 0.0582(14) Uani d . 1 1 . .
    C C5 0.5522(4) 0.5994(5) 0.4464(3) 0.0696(16) Uani d . 1 1 . .
    H H5 0.5887 0.6522 0.4669 0.084 Uiso calc R 1 1 . .
    C C6 0.4872(4) 0.6351(5) 0.4062(3) 0.0694(16) Uani d . 1 1 . .
    H H6 0.4793 0.7125 0.3991 0.083 Uiso calc R 1 1 . .
    C C7 0.4299(3) 0.5567(4) 0.3738(2) 0.0534(13) Uani d . 1 1 . .
    C C8 0.3608(4) 0.5883(4) 0.3314(3) 0.0639(15) Uani d . 1 1 . .
    H H8 0.3504 0.6647 0.3226 0.077 Uiso calc R 1 1 . .
    C C9 0.3089(3) 0.5090(5) 0.3029(3) 0.0651(15) Uani d . 1 1 . .
    H H9 0.2633 0.5308 0.2745 0.078 Uiso calc R 1 1 . .
    C C10 0.3242(3) 0.3931(4) 0.3164(2) 0.0504(12) Uani d . 1 1 . .
    C C11 0.4419(3) 0.4398(4) 0.38500(19) 0.0433(11) Uani d . 1 1 . .
    C C12 0.5111(3) 0.4015(4) 0.4278(2) 0.0455(11) Uani d . 1 1 . .
    C C13 0.5937(4) 0.1235(5) 0.4881(3) 0.0800(18) Uani d . 1 1 . .
    H H13A 0.5582 0.0983 0.5091 0.120 Uiso calc R 1 1 . .
    H H13B 0.6460 0.1073 0.5115 0.120 Uiso calc R 1 1 . .
    H H13C 0.5827 0.0844 0.4505 0.120 Uiso calc R 1 1 . .
    C C14 0.2674(3) 0.3042(5) 0.2860(3) 0.0705(16) Uani d . 1 1 . .
    H H14A 0.2920 0.2521 0.2658 0.106 Uiso calc R 1 1 . .
    H H14B 0.2240 0.3394 0.2576 0.106 Uiso calc R 1 1 . .
    H H14C 0.2495 0.2638 0.3151 0.106 Uiso calc R 1 1 . .
    C C15 0.3341(4) 0.1530(5) 0.4758(3) 0.0691(16) Uani d . 1 1 . .
    C C16 0.3184(6) 0.1179(7) 0.5646(5) 0.110(3) Uani d U 1 1 . .
    C C17 0.6397(4) 0.3631(7) 0.3335(3) 0.0808(18) Uani d U 1 1 . .
    C C18 0.6784(4) 0.4641(8) 0.3554(3) 0.099(2) Uani d U 1 1 . .
    H H18 0.7274 0.4612 0.3830 0.118 Uiso calc R 1 1 . .
    C C19 0.6457(5) 0.5651(8) 0.3371(3) 0.101(2) Uani d U 1 1 . .
    H H19 0.6712 0.6315 0.3534 0.121 Uiso calc R 1 1 . .
    C C20 0.5729(5) 0.5711(6) 0.2933(3) 0.0904(19) Uani d U 1 1 . .
    C C21 0.5337(5) 0.6744(6) 0.2707(4) 0.105(3) Uani d U 1 1 . .
    H H21 0.5565 0.7433 0.2856 0.127 Uiso calc R 1 1 . .
    C C22 0.5374(3) 0.4659(4) 0.2729(2) 0.0542(13) Uani d . 1 1 . .
    C C23 0.6749(4) 0.2515(8) 0.3539(3) 0.111(3) Uani d . 1 1 . .
    H H23A 0.6522 0.1949 0.3245 0.167 Uiso calc R 1 1 . .
    H H23B 0.6655 0.2320 0.3910 0.167 Uiso calc R 1 1 . .
    H H23C 0.7299 0.2550 0.3595 0.167 Uiso calc R 1 1 . .
loop_
    _atom_site_aniso_label
    _atom_site_aniso_U_11
    _atom_site_aniso_U_22
    _atom_site_aniso_U_33
    _atom_site_aniso_U_12
    _atom_site_aniso_U_13
    _atom_site_aniso_U_23
    Co1 0.0533(5) 0.0302(4) 0.0530(4) -0.0039(3) 0.0165(3) -0.0007(3)
    O1 0.075(3) 0.048(2) 0.079(3) -0.002(2) 0.007(2) 0.0021(19)
    O2 0.133(4) 0.035(2) 0.144(4) -0.020(2) 0.026(3) -0.015(2)
    O3 0.070(3) 0.043(2) 0.078(2) -0.0033(18) 0.017(2) 0.0042(17)
    O4 0.104(3) 0.041(2) 0.071(2) -0.0056(19) 0.048(2) -0.0030(16)
    O5 0.371(15) 0.145(7) 0.204(9) -0.066(8) 0.118(9) -0.001(6)
    N1 0.047(2) 0.040(2) 0.047(2) -0.0035(17) 0.0147(18) 0.0012(16)
    N2 0.047(2) 0.035(2) 0.051(2) -0.0026(18) 0.0189(19) -0.0007(17)
    N3 0.078(3) 0.060(3) 0.082(3) -0.016(2) 0.041(3) -0.010(2)
    N4 0.129(5) 0.110(5) 0.136(5) -0.022(4) 0.092(5) -0.001(4)
    N5 0.295(11) 0.124(7) 0.147(7) -0.022(7) 0.141(8) -0.015(5)
    N6 0.084(4) 0.032(3) 0.082(3) -0.010(2) 0.022(3) -0.004(2)
    N7 0.043(2) 0.062(3) 0.058(2) -0.001(2) 0.020(2) -0.004(2)
    C1 0.054(3) 0.064(3) 0.051(3) -0.004(3) 0.014(2) 0.001(3)
    C2 0.049(3) 0.112(6) 0.059(3) -0.008(3) 0.007(3) -0.003(3)
    C3 0.055(3) 0.078(4) 0.075(4) -0.022(3) 0.017(3) -0.017(3)
    C4 0.060(3) 0.057(3) 0.064(3) -0.023(3) 0.028(3) -0.017(3)
    C5 0.082(4) 0.050(3) 0.083(4) -0.032(3) 0.034(4) -0.026(3)
    C6 0.097(5) 0.037(3) 0.087(4) -0.015(3) 0.048(4) -0.013(3)
    C7 0.071(4) 0.030(2) 0.069(3) -0.001(2) 0.036(3) -0.006(2)
    C8 0.085(4) 0.034(3) 0.081(4) 0.015(3) 0.037(3) 0.009(3)
    C9 0.066(4) 0.054(3) 0.076(4) 0.016(3) 0.021(3) 0.008(3)
    C10 0.057(3) 0.042(3) 0.053(3) 0.006(2) 0.017(2) 0.002(2)
    C11 0.052(3) 0.034(2) 0.050(3) -0.005(2) 0.023(2) -0.0062(19)
    C12 0.050(3) 0.041(3) 0.052(3) -0.009(2) 0.025(2) -0.007(2)
    C13 0.078(4) 0.073(4) 0.078(4) 0.012(3) 0.007(3) 0.021(3)
    C14 0.061(4) 0.066(4) 0.074(4) -0.002(3) 0.003(3) -0.001(3)
    C15 0.079(4) 0.045(3) 0.098(4) -0.009(3) 0.049(4) -0.010(3)
    C16 0.160(6) 0.081(5) 0.128(6) -0.018(4) 0.105(6) -0.018(5)
    C17 0.054(4) 0.130(6) 0.065(3) -0.010(4) 0.028(3) -0.011(4)
    C18 0.066(4) 0.145(6) 0.088(4) -0.038(4) 0.028(3) -0.032(4)
    C19 0.096(5) 0.118(5) 0.106(5) -0.066(4) 0.057(4) -0.047(4)
    C20 0.114(5) 0.072(4) 0.112(5) -0.040(4) 0.075(4) -0.027(3)
    C21 0.152(7) 0.053(3) 0.139(7) -0.025(4) 0.085(5) -0.023(4)
    C22 0.061(3) 0.046(3) 0.071(3) -0.014(2) 0.043(3) -0.012(2)
    C23 0.073(5) 0.174(8) 0.084(5) 0.046(5) 0.019(4) 0.030(5)
_geom_special_details     ?
loop_
    _geom_bond_atom_site_label_1
    _geom_bond_atom_site_label_2
    _geom_bond_site_symmetry_2
    _geom_bond_distance
    _geom_bond_publ_flag
    Co1 O4 . 2.037(4) ?
    Co1 N3 . 2.053(5) ?
    Co1 N1 . 2.120(4) ?
    Co1 N2 . 2.122(4) ?
    Co1 O3 . 2.180(4) ?
    Co1 O1 . 2.224(4) ?
    O1 N6 . 1.256(6) ?
    O2 N6 . 1.220(5) ?
    O3 N6 . 1.253(6) ?
    O4 H1W . 0.8501 ?
    O4 H2W . 0.8500 ?
    O5 H3W . 0.8500 ?
    O5 H4W . 0.8501 ?
    N1 C1 . 1.336(6) ?
    N1 C12 . 1.371(6) ?
    N2 C10 . 1.325(6) ?
    N2 C11 . 1.366(6) ?
    N3 C15 . 1.126(7) ?
    N4 C16 . 1.256(11) ?
    N4 C15 . 1.276(8) ?
    N5 C16 . 1.172(11) ?
    N7 C17 . 1.336(7) ?
    N7 C22 . 1.344(7) ?
    C1 C2 . 1.406(8) ?
    C1 C13 . 1.499(8) ?
    C2 C3 . 1.349(9) ?
    C2 H2 . 0.9300 ?
    C3 C4 . 1.419(8) ?
    C3 H3 . 0.9300 ?
    C4 C12 . 1.398(7) ?
    C4 C5 . 1.426(8) ?
    C5 C6 . 1.337(9) ?
    C5 H5 . 0.9300 ?
    C6 C7 . 1.425(8) ?
    C6 H6 . 0.9300 ?
    C7 C8 . 1.397(7) ?
    C7 C11 . 1.405(7) ?
    C8 C9 . 1.350(8) ?
    C8 H8 . 0.9300 ?
    C9 C10 . 1.408(7) ?
    C9 H9 . 0.9300 ?
    C10 C14 . 1.491(7) ?
    C11 C12 . 1.425(7) ?
    C13 H13A . 0.9600 ?
    C13 H13B . 0.9600 ?
    C13 H13C . 0.9600 ?
    C14 H14A . 0.9600 ?
    C14 H14B . 0.9600 ?
    C14 H14C . 0.9600 ?
    C17 C18 . 1.398(10) ?
    C17 C23 . 1.476(11) ?
    C18 C19 . 1.339(11) ?
    C18 H18 . 0.9300 ?
    C19 C20 . 1.410(11) ?
    C19 H19 . 0.9300 ?
    C20 C22 . 1.411(8) ?
    C20 C21 . 1.427(10) ?
    C21 C21 2_655 1.314(17) ?
    C21 H21 . 0.9300 ?
    C22 C22 2_655 1.455(11) ?
    C23 H23A . 0.9600 ?
    C23 H23B . 0.9600 ?
    C23 H23C . 0.9600 ?
loop_
    _geom_angle_atom_site_label_1
    _geom_angle_atom_site_label_2
    _geom_angle_atom_site_label_3
    _geom_angle_site_symmetry_1
    _geom_angle_site_symmetry_3
    _geom_angle
    _geom_angle_publ_flag
    O4 Co1 N3 . . 171.71(16) ?
    O4 Co1 N1 . . 91.57(16) ?
    N3 Co1 N1 . . 96.13(17) ?
    O4 Co1 N2 . . 90.19(14) ?
    N3 Co1 N2 . . 94.27(17) ?
    N1 Co1 N2 . . 78.95(14) ?
    O4 Co1 O3 . . 86.23(14) ?
    N3 Co1 O3 . . 88.30(17) ?
    N1 Co1 O3 . . 109.58(15) ?
    N2 Co1 O3 . . 170.81(15) ?
    O4 Co1 O1 . . 85.13(16) ?
    N3 Co1 O1 . . 86.69(17) ?
    N1 Co1 O1 . . 167.45(15) ?
    N2 Co1 O1 . . 113.10(14) ?
    O3 Co1 O1 . . 58.18(14) ?
    N6 O1 Co1 . . 91.2(3) ?
    N6 O3 Co1 . . 93.4(3) ?
    Co1 O4 H1W . . 109.6 ?
    Co1 O4 H2W . . 121.9 ?
    H1W O4 H2W . . 111.2 ?
    H3W O5 H4W . . 89.8 ?
    C1 N1 C12 . . 118.6(4) ?
    C1 N1 Co1 . . 128.6(3) ?
    C12 N1 Co1 . . 112.8(3) ?
    C10 N2 C11 . . 119.2(4) ?
    C10 N2 Co1 . . 128.1(3) ?
    C11 N2 Co1 . . 112.8(3) ?
    C15 N3 Co1 . . 169.5(5) ?
    C16 N4 C15 . . 122.4(8) ?
    O2 N6 O3 . . 121.2(5) ?
    O2 N6 O1 . . 121.6(5) ?
    O3 N6 O1 . . 117.1(4) ?
    C17 N7 C22 . . 119.3(5) ?
    N1 C1 C2 . . 120.9(5) ?
    N1 C1 C13 . . 118.5(5) ?
    C2 C1 C13 . . 120.6(5) ?
    C3 C2 C1 . . 121.1(6) ?
    C3 C2 H2 . . 119.4 ?
    C1 C2 H2 . . 119.4 ?
    C2 C3 C4 . . 119.4(5) ?
    C2 C3 H3 . . 120.3 ?
    C4 C3 H3 . . 120.3 ?
    C12 C4 C3 . . 116.8(5) ?
    C12 C4 C5 . . 119.8(5) ?
    C3 C4 C5 . . 123.4(5) ?
    C6 C5 C4 . . 120.8(5) ?
    C6 C5 H5 . . 119.6 ?
    C4 C5 H5 . . 119.6 ?
    C5 C6 C7 . . 121.3(5) ?
    C5 C6 H6 . . 119.4 ?
    C7 C6 H6 . . 119.4 ?
    C8 C7 C11 . . 116.7(5) ?
    C8 C7 C6 . . 124.2(5) ?
    C11 C7 C6 . . 119.1(5) ?
    C9 C8 C7 . . 120.8(5) ?
    C9 C8 H8 . . 119.6 ?
    C7 C8 H8 . . 119.6 ?
    C8 C9 C10 . . 119.8(5) ?
    C8 C9 H9 . . 120.1 ?
    C10 C9 H9 . . 120.1 ?
    N2 C10 C9 . . 121.2(5) ?
    N2 C10 C14 . . 118.1(4) ?
    C9 C10 C14 . . 120.7(5) ?
    N2 C11 C7 . . 122.4(4) ?
    N2 C11 C12 . . 117.9(4) ?
    C7 C11 C12 . . 119.7(4) ?
    N1 C12 C4 . . 123.1(5) ?
    N1 C12 C11 . . 117.5(4) ?
    C4 C12 C11 . . 119.3(5) ?
    C1 C13 H13A . . 109.5 ?
    C1 C13 H13B . . 109.5 ?
    H13A C13 H13B . . 109.5 ?
    C1 C13 H13C . . 109.5 ?
    H13A C13 H13C . . 109.5 ?
    H13B C13 H13C . . 109.5 ?
    C10 C14 H14A . . 109.5 ?
    C10 C14 H14B . . 109.5 ?
    H14A C14 H14B . . 109.5 ?
    C10 C14 H14C . . 109.5 ?
    H14A C14 H14C . . 109.5 ?
    H14B C14 H14C . . 109.5 ?
    N3 C15 N4 . . 173.6(8) ?
    N5 C16 N4 . . 172.3(10) ?
    N7 C17 C18 . . 120.5(7) ?
    N7 C17 C23 . . 118.3(7) ?
    C18 C17 C23 . . 121.2(7) ?
    C19 C18 C17 . . 120.9(7) ?
    C19 C18 H18 . . 119.6 ?
    C17 C18 H18 . . 119.6 ?
    C18 C19 C20 . . 120.3(7) ?
    C18 C19 H19 . . 119.8 ?
    C20 C19 H19 . . 119.8 ?
    C19 C20 C22 . . 115.8(7) ?
    C19 C20 C21 . . 124.5(7) ?
    C22 C20 C21 . . 119.7(7) ?
    C21 C21 C20 2_655 . 121.6(4) ?
    C21 C21 H21 2_655 . 119.2 ?
    C20 C21 H21 . . 119.2 ?
    N7 C22 C20 . . 123.2(6) ?
    N7 C22 C22 . 2_655 118.2(3) ?
    C20 C22 C22 . 2_655 118.7(4) ?
    C17 C23 H23A . . 109.5 ?
    C17 C23 H23B . . 109.5 ?
    H23A C23 H23B . . 109.5 ?
    C17 C23 H23C . . 109.5 ?
    H23A C23 H23C . . 109.5 ?
    H23B C23 H23C . . 109.5 ?
loop_
    _geom_torsion_atom_site_label_1
    _geom_torsion_atom_site_label_2
    _geom_torsion_atom_site_label_3
    _geom_torsion_atom_site_label_4
    _geom_torsion_site_symmetry_1
    _geom_torsion_site_symmetry_2
    _geom_torsion_site_symmetry_3
    _geom_torsion_site_symmetry_4
    _geom_torsion
    _geom_torsion_publ_flag
    O4 Co1 O1 N6 . . . . 90.4(3) ?
    N3 Co1 O1 N6 . . . . -88.2(3) ?
    N1 Co1 O1 N6 . . . . 15.2(8) ?
    N2 Co1 O1 N6 . . . . 178.5(3) ?
    O3 Co1 O1 N6 . . . . 1.8(3) ?
    O4 Co1 O3 N6 . . . . -88.4(3) ?
    N3 Co1 O3 N6 . . . . 85.3(3) ?
    N1 Co1 O3 N6 . . . . -178.8(3) ?
    O1 Co1 O3 N6 . . . . -1.8(3) ?
    O4 Co1 N1 C1 . . . . -90.8(4) ?
    N3 Co1 N1 C1 . . . . 86.1(4) ?
    N2 Co1 N1 C1 . . . . 179.3(4) ?
    O3 Co1 N1 C1 . . . . -4.3(4) ?
    O1 Co1 N1 C1 . . . . -16.3(9) ?
    O4 Co1 N1 C12 . . . . 87.9(3) ?
    N3 Co1 N1 C12 . . . . -95.2(3) ?
    N2 Co1 N1 C12 . . . . -2.0(3) ?
    O3 Co1 N1 C12 . . . . 174.4(3) ?
    O1 Co1 N1 C12 . . . . 162.4(6) ?
    O4 Co1 N2 C10 . . . . 88.7(4) ?
    N3 Co1 N2 C10 . . . . -84.3(4) ?
    N1 Co1 N2 C10 . . . . -179.8(4) ?
    O1 Co1 N2 C10 . . . . 3.9(4) ?
    O4 Co1 N2 C11 . . . . -89.4(3) ?
    N3 Co1 N2 C11 . . . . 97.5(3) ?
    N1 Co1 N2 C11 . . . . 2.1(3) ?
    O1 Co1 N2 C11 . . . . -174.2(3) ?
    N1 Co1 N3 C15 . . . . -113(3) ?
    N2 Co1 N3 C15 . . . . 167(3) ?
    O3 Co1 N3 C15 . . . . -4(3) ?
    O1 Co1 N3 C15 . . . . 55(3) ?
    Co1 O3 N6 O2 . . . . -174.5(5) ?
    Co1 O3 N6 O1 . . . . 3.1(5) ?
    Co1 O1 N6 O2 . . . . 174.5(5) ?
    Co1 O1 N6 O3 . . . . -3.0(5) ?
    C12 N1 C1 C2 . . . . -1.2(7) ?
    Co1 N1 C1 C2 . . . . 177.4(4) ?
    C12 N1 C1 C13 . . . . 178.9(4) ?
    Co1 N1 C1 C13 . . . . -2.5(7) ?
    N1 C1 C2 C3 . . . . 0.4(9) ?
    C13 C1 C2 C3 . . . . -179.8(6) ?
    C1 C2 C3 C4 . . . . 1.2(9) ?
    C2 C3 C4 C12 . . . . -1.9(8) ?
    C2 C3 C4 C5 . . . . 178.8(5) ?
    C12 C4 C5 C6 . . . . -0.5(8) ?
    C3 C4 C5 C6 . . . . 178.8(5) ?
    C4 C5 C6 C7 . . . . 0.1(9) ?
    C5 C6 C7 C8 . . . . 179.8(5) ?
    C5 C6 C7 C11 . . . . 0.5(8) ?
    C11 C7 C8 C9 . . . . -0.1(8) ?
    C6 C7 C8 C9 . . . . -179.5(5) ?
    C7 C8 C9 C10 . . . . 0.5(8) ?
    C11 N2 C10 C9 . . . . 0.6(7) ?
    Co1 N2 C10 C9 . . . . -177.4(4) ?
    C11 N2 C10 C14 . . . . -179.6(4) ?
    Co1 N2 C10 C14 . . . . 2.4(7) ?
    C8 C9 C10 N2 . . . . -0.8(8) ?
    C8 C9 C10 C14 . . . . 179.3(5) ?
    C10 N2 C11 C7 . . . . -0.1(6) ?
    Co1 N2 C11 C7 . . . . 178.2(3) ?
    C10 N2 C11 C12 . . . . 179.8(4) ?
    Co1 N2 C11 C12 . . . . -1.9(5) ?
    C8 C7 C11 N2 . . . . -0.1(7) ?
    C6 C7 C11 N2 . . . . 179.3(4) ?
    C8 C7 C11 C12 . . . . 180.0(4) ?
    C6 C7 C11 C12 . . . . -0.6(7) ?
    C1 N1 C12 C4 . . . . 0.4(7) ?
    Co1 N1 C12 C4 . . . . -178.4(4) ?
    C1 N1 C12 C11 . . . . -179.5(4) ?
    Co1 N1 C12 C11 . . . . 1.7(5) ?
    C3 C4 C12 N1 . . . . 1.1(7) ?
    C5 C4 C12 N1 . . . . -179.5(4) ?
    C3 C4 C12 C11 . . . . -179.0(4) ?
    C5 C4 C12 C11 . . . . 0.4(7) ?
    N2 C11 C12 N1 . . . . 0.2(6) ?
    C7 C11 C12 N1 . . . . -179.9(4) ?
    N2 C11 C12 C4 . . . . -179.7(4) ?
    C7 C11 C12 C4 . . . . 0.2(6) ?
    C22 N7 C17 C18 . . . . 1.8(8) ?
    C22 N7 C17 C23 . . . . -178.1(5) ?
    N7 C17 C18 C19 . . . . 0.8(10) ?
    C23 C17 C18 C19 . . . . -179.3(6) ?
    C17 C18 C19 C20 . . . . -2.9(11) ?
    C18 C19 C20 C22 . . . . 2.4(10) ?
    C18 C19 C20 C21 . . . . -179.6(7) ?
    C19 C20 C21 C21 . . . 2_655 179.3(9) ?
    C22 C20 C21 C21 . . . 2_655 -2.8(14) ?
    C17 N7 C22 C20 . . . . -2.2(7) ?
    C17 N7 C22 C22 . . . 2_655 177.2(5) ?
    C19 C20 C22 N7 . . . . 0.1(8) ?
    C21 C20 C22 N7 . . . . -177.9(6) ?
    C19 C20 C22 C22 . . . 2_655 -179.3(6) ?
    C21 C20 C22 C22 . . . 2_655 2.6(9) ?
loop_
    _geom_hbond_atom_site_label_D
    _geom_hbond_atom_site_label_H
    _geom_hbond_atom_site_label_A
    _geom_hbond_site_symmetry_A
    _geom_hbond_distance_DH
    _geom_hbond_distance_HA
    _geom_hbond_distance_DA
    _geom_hbond_angle_DHA
    _geom_hbond_publ_flag
    O4 H1W O5 2_655 0.85 2.57 3.111(9) 122.8 yes
    O4 H2W N7 . 0.85 1.97 2.810(6) 167.3 yes
    O5 H3W O4 . 0.85 2.39 2.941(11) 123.2 no
    O5 H4W N5 5_656 0.85 2.25 2.830(15) 125.5 yes
data_global
_journal_date_recd_electronic     2011-07-06
_journal_date_accepted     2011-08-27
_journal_name_full     'Acta Crystallographica, Section E'
_journal_year     2011
_journal_volume     67
_journal_issue     10
_journal_page_first     m1341
_journal_page_last     m1342
_journal_paper_category     QM
_journal_coeditor_code     BH2369
_publ_contact_author_name     'Pei-Zheng Zhao'
_publ_contact_author_address
;
College of Chemistry and Environmental Science
Henan Normal University
Xinxiang 453007
People's Republic of China
;
_publ_contact_author_email     pz_zhao@hotmail.com
_publ_contact_author_fax     '86-373-3326544'
_publ_contact_author_phone     '86-373-3326335'
_publ_section_title
;\
Aqua(dicyanamido-\k<i>N</i>^1^)(2,9-dimethyl-1,10-phenanthroline-\k^2^<i>N</i>,\
<i>N</i>')(nitrato-\k^2^<i>O</i>,<i>O</i>')cobalt(II)--2,9-dimethyl-1,10-\
phenanthroline--water (2/1/2)
;
loop_
    _publ_author_name
    _publ_author_footnote
    _publ_author_address
    "Cui, Feng-Hua" .
;
College of Chemistry and Environmental Science
Henan Normal University
Xinxiang 453007
People's Republic of China
Department of Engineering and Technology,
Xinxiang Vocational and Technical College,
Xinxiang 453007,
People's Republic of China
;
    "Zhao, Pei-Zheng" .
;
College of Chemistry and Environmental Science
Henan Normal University
Xinxiang 453007
People's Republic of China
;
