# Supplementary material for: Aqua­(dicyanamido-κN 1)(2,9-dimethyl-1,10-phenanthroline-κ2 N,N′)(nitrato-κ2 O,O′)cobalt(II)–2,9-dimethyl-1,10-phenanthroline–water (2/1/2)
Source: Acta Crystallogr Sect E Struct Rep Online. 2011 Sep 14;67(Pt 10):m1341–2. doi: 10.1107/S1600536811035148 (PMC3201307; doi:10.1107/S1600536811035148)
Supplement: Supplementary file 2 [file e-67-m1341-Isup2.hkl]

# 
# h,k,l, Fc-squared, Fo-squared, sigma(Fo-squared) and status flag 
# 
data_I
_shelx_title ' A in C2/c' 
_shelx_refln_list_code          4 
_shelx_F_calc_maximum     1040.96 
_exptl_crystal_F_000      2208.00 
_reflns_d_resolution_high  0.8255 
 
loop_ 
 _symmetry_equiv_pos_as_xyz 
 'x, y, z' 
 '-x, y, -z+1/2' 
 'x+1/2, y+1/2, z' 
 '-x+1/2, y+1/2, -z+1/2' 
 '-x, -y, -z' 
 'x, -y, z-1/2' 
 '-x+1/2, -y+1/2, -z' 
 'x+1/2, -y+1/2, z-1/2' 
 
_cell_length_a    17.9928 
_cell_length_b    11.7705 
_cell_length_c    23.4281 
_cell_angle_alpha  90.000 
_cell_angle_beta  106.981 
_cell_angle_gamma  90.000 
 
_shelx_F_squared_multiplier     1.000 
 
loop_ 
 _refln_index_h 
 _refln_index_k 
 _refln_index_l 
 _refln_F_squared_calc 
 _refln_F_squared_meas 
 _refln_F_squared_sigma 
 _refln_observed_status 
   4   0   0    75738.25    83085.61   4443.87 o 
   6   0   0      250.26      191.75     39.89 o 
   8   0   0    23352.78    22502.10    826.91 o 
  10   0   0     8847.16     7779.88    319.88 o 
  12   0   0     3584.78     3702.37    242.18 o 
  14   0   0     6373.31     6631.59    304.63 o 
  16   0   0     1451.27     1325.04    160.99 o 
  18   0   0      353.73      814.05    231.62 o 
   3   1   0     2696.52     3074.88     97.47 o 
   5   1   0     6464.95     6907.45    291.90 o 
   7   1   0      333.62      556.16     62.35 o 
   9   1   0      560.69     1187.70     95.42 o 
  11   1   0      119.61      165.81     42.74 o 
  13   1   0       32.67      109.80     47.42 o 
  15   1   0      417.71      412.23     65.75 o 
  17   1   0      229.12      275.39     77.27 o 
  19   1   0       64.21      301.33    205.76 o 
   0   2   0     6774.30     8295.40    374.61 o 
   2   2   0      133.79       88.08     47.39 o 
   4   2   0     6820.05     6801.18    183.88 o 
   6   2   0     3165.60     3192.26    225.45 o 
   8   2   0      655.37      915.57     55.90 o 
  10   2   0     1743.51     1895.46     81.85 o 
  12   2   0     4319.19     4548.47    153.60 o 
  14   2   0     1568.62     1943.58     99.23 o 
  16   2   0       40.44      268.01     81.77 o 
  18   2   0      426.53      442.16    118.26 o 
  20   2   0      548.87      789.31    268.73 o 
   1   3   0     6221.91     8852.91    254.55 o 
   3   3   0    10848.62    12115.39    348.81 o 
   5   3   0     1037.63     1064.17    220.35 o 
   7   3   0    18228.93    19981.99    523.46 o 
   9   3   0     6905.07     7263.20    209.69 o 
  11   3   0     2620.62     2560.95    102.25 o 
  13   3   0     2834.89     3036.71    173.13 o 
  15   3   0     1795.24     2031.06    140.29 o 
  17   3   0        0.70       26.81     79.92 o 
  19   3   0      363.43      268.64    241.18 o 
   0   4   0    11443.06    20490.04    750.10 o 
   2   4   0     3131.45     2899.65    150.68 o 
   4   4   0    10283.89    15565.70    483.61 o 
   6   4   0     5005.27     4937.12    146.86 o 
   8   4   0     5471.61     6481.73    190.64 o 
  10   4   0       47.79       60.25     36.11 o 
  12   4   0       73.49      135.56     60.48 o 
  14   4   0      341.51      324.51     83.18 o 
  16   4   0       75.42        8.15     78.71 o 
  18   4   0       31.69       38.20    105.13 o 
  20   4   0       14.36      186.82    150.48 o 
   1   5   0    51691.70    61234.59   1550.74 o 
   3   5   0    14202.63    15324.47    406.98 o 
   5   5   0    19850.68    17701.70    508.80 o 
   7   5   0     6663.08     7002.89    226.33 o 
   9   5   0     3646.36     3626.96    139.62 o 
  11   5   0       49.82       39.82     60.16 o 
  13   5   0     2385.47     2426.35    147.05 o 
  15   5   0     2229.26     2153.62    200.59 o 
  17   5   0      140.47      269.45    105.12 o 
  19   5   0       85.34      138.53    131.07 o 
   0   6   0    13096.27    16415.15    619.78 o 
   2   6   0     7035.55     6954.79    202.62 o 
   4   6   0      345.24      482.32     40.01 o 
   6   6   0     4608.69     4446.90    200.48 o 
   8   6   0     1142.31     1045.94    100.94 o 
  10   6   0        0.47      -83.09     55.40 o 
  12   6   0       22.93      -18.10     65.73 o 
  14   6   0        9.50       69.86     74.68 o 
  16   6   0       67.97      -49.63     80.78 o 
  18   6   0        0.57       47.49    102.83 o 
   1   7   0       67.73      196.53     64.41 o 
   3   7   0        0.62       45.15     41.06 o 
   5   7   0      845.51      969.05     77.34 o 
   7   7   0      878.63     1202.31     98.31 o 
   9   7   0      266.46      220.97     73.84 o 
  11   7   0     1047.74     1198.55    112.97 o 
  13   7   0      478.24      593.72    119.61 o 
  15   7   0      131.16      109.99     88.48 o 
  17   7   0       16.62      112.34    150.77 o 
   0   8   0     4004.39     5175.30    256.49 o 
   2   8   0     3974.55     4173.58    144.10 o 
   4   8   0       50.06      119.76     47.20 o 
   6   8   0     3149.04     3968.64    189.67 o 
   8   8   0     1723.03     1719.82    123.53 o 
  10   8   0     2397.41     2498.80    156.25 o 
  12   8   0     1351.16     1414.23    128.56 o 
  14   8   0     3576.56     2986.69    185.63 o 
  16   8   0       79.49       69.06    116.85 o 
   1   9   0       49.01       20.01     49.33 o 
   3   9   0      125.85       53.39     70.11 o 
   5   9   0     2108.54     2064.40    133.94 o 
   7   9   0      472.91      521.39     88.46 o 
   9   9   0        2.32       31.43     70.75 o 
  11   9   0      265.35      399.60     91.04 o 
  13   9   0       36.94      107.37     86.98 o 
  15   9   0        1.56      156.68     95.67 o 
   0  10   0     6359.52     8059.10   1322.27 o 
   2  10   0     1758.76     2241.58    140.93 o 
   4  10   0      304.75      565.38    108.52 o 
   6  10   0      529.45      441.12     87.89 o 
   8  10   0      763.33      798.84    105.98 o 
  10  10   0        1.03        5.88     78.02 o 
  12  10   0      133.42      -89.12     80.76 o 
  14  10   0      354.72      327.35    105.39 o 
   1  11   0     5274.78     6500.30    455.76 o 
   3  11   0     1486.69     2236.82    175.27 o 
   5  11   0     1433.79     1684.91    147.03 o 
   7  11   0     1870.20     1922.93    146.25 o 
   9  11   0      305.10      313.35     94.49 o 
  11  11   0       39.07       32.63     89.48 o 
  13  11   0      188.81      325.34    110.70 o 
   0  12   0      452.09      302.46    187.77 o 
   2  12   0      142.20      130.33     99.82 o 
   4  12   0        0.25     -117.50    142.18 o 
   6  12   0      286.70      244.41     89.73 o 
   8  12   0        5.95      130.02     89.02 o 
  10  12   0      135.27      290.76    104.09 o 
   1  13   0     2204.82     2321.62    598.73 o 
   3  13   0        0.94      -45.32    131.00 o 
   5  13   0     1315.53     1048.01    151.97 o 
   7  13   0      979.20     1167.38    165.22 o 
   0  14   0      196.24      172.03    185.52 o 
   2  14   0       83.98      252.54    150.99 o 
 -19   1   1     1066.69     1197.69    199.17 o 
 -17   1   1       36.31       62.05     67.29 o 
 -15   1   1      730.39      644.43     70.51 o 
 -13   1   1     7355.95     8044.13    265.28 o 
 -11   1   1     9230.34     8933.30    256.56 o 
  -9   1   1     1655.00     1869.05     76.15 o 
  -7   1   1    11362.02    10554.44    283.03 o 
  -5   1   1     7584.89     5839.35    161.38 o 
  -3   1   1      446.49     1366.90    116.42 o 
   1   1   1    85315.38    84139.35   4922.52 o 
   3   1   1      564.87      687.07    100.19 o 
   5   1   1     2294.44     2588.59     82.94 o 
   7   1   1     6052.44     5831.29    199.77 o 
   9   1   1    12824.96    13169.29    388.73 o 
  11   1   1     1250.23     1373.37     77.35 o 
  13   1   1      363.20      370.03     55.43 o 
  15   1   1       51.08       42.90     51.80 o 
  17   1   1      193.05      236.89     96.28 o 
  19   1   1        9.48      396.90    221.50 o 
 -20   2   1       16.71      273.22    218.13 o 
 -18   2   1     1543.96     1582.94    209.79 o 
 -16   2   1     3591.96     4093.73    206.21 o 
 -14   2   1      623.59      765.29    126.93 o 
 -12   2   1     4515.06     4747.80    158.20 o 
 -10   2   1       91.49      175.24     37.21 o 
  -8   2   1    10116.18    11124.17    402.00 o 
  -6   2   1     6001.76     5356.09    152.93 o 
  -4   2   1    11763.51    12900.17    421.53 o 
  -2   2   1     1967.25     3717.60    190.69 o 
   0   2   1      797.37      392.49     27.78 o 
   2   2   1   118839.78   123624.94   3098.13 o 
   4   2   1     1990.08     1996.38     81.71 o 
   6   2   1     1762.24     2184.91     97.00 o 
   8   2   1      343.10      430.65     39.06 o 
  10   2   1     2938.60     2980.04    109.01 o 
  12   2   1      138.54       83.50     43.84 o 
  14   2   1     2831.68     3018.04    127.22 o 
  16   2   1     2133.84     2547.89    178.68 o 
  18   2   1      129.46      221.85    125.93 o 
  20   2   1        9.35      315.82    145.07 o 
 -19   3   1      304.88      363.60    124.69 o 
 -17   3   1     1072.28     1105.36    187.28 o 
 -15   3   1        3.86      125.88     74.12 o 
 -13   3   1     1852.75     1999.29    239.54 o 
 -11   3   1      260.46      296.07     44.88 o 
  -9   3   1      293.27      329.34     43.91 o 
  -7   3   1     3026.14     3082.77    100.87 o 
  -5   3   1     4785.54     5403.33    406.21 o 
  -3   3   1    15037.90    14828.36    483.57 o 
  -1   3   1    22253.51    30553.55    779.49 o 
   1   3   1     3758.57     5708.78    158.73 o 
   3   3   1     1590.31     1381.35     74.99 o 
   5   3   1      389.77      787.87     96.73 o 
   7   3   1    10872.13    11447.18    309.44 o 
   9   3   1       47.43      116.21     34.52 o 
  11   3   1       67.61       52.53     43.53 o 
  13   3   1      139.26      137.34     55.82 o 
  15   3   1      838.19      907.78    108.57 o 
  17   3   1      381.19      419.27    120.06 o 
  19   3   1       56.08      128.27    141.63 o 
 -20   4   1      361.20      430.18    159.29 o 
 -18   4   1      448.21      595.79    153.81 o 
 -16   4   1      200.45      236.99     82.13 o 
 -14   4   1       12.70       28.11     66.27 o 
 -12   4   1     3107.20     2889.55    153.27 o 
 -10   4   1     4133.18     4712.72    151.38 o 
  -8   4   1     4053.43     4172.75    147.50 o 
  -6   4   1     5989.75     6099.38    253.85 o 
  -4   4   1     8863.44     9294.70    285.54 o 
  -2   4   1     1577.59     2171.42     76.49 o 
   0   4   1    14041.46    17621.68    459.27 o 
   2   4   1    74752.53    90205.58   2264.37 o 
   4   4   1    26595.88    25844.64    631.46 o 
   6   4   1      116.42      306.93     32.42 o 
   8   4   1     6086.00     5303.20    161.72 o 
  10   4   1     1081.43      951.77     60.75 o 
  12   4   1      228.12      193.92     66.85 o 
  14   4   1      353.52      446.91     88.33 o 
  16   4   1     1724.59     1994.02    232.22 o 
  18   4   1      146.50     -123.43    115.25 o 
 -19   5   1      222.74      258.70    123.22 o 
 -17   5   1       62.89       93.71     97.37 o 
 -15   5   1      442.21      402.24     90.65 o 
 -13   5   1      125.98       92.08     67.91 o 
 -11   5   1      183.85      246.94     70.30 o 
  -9   5   1     2643.15     3072.53    158.72 o 
  -7   5   1     1913.20     1539.87     66.51 o 
  -5   5   1    10288.33    11544.04    476.48 o 
  -3   5   1     2366.47     3253.82    170.11 o 
  -1   5   1     3527.16     4091.18    127.10 o 
   1   5   1    14301.29    19082.38    508.37 o 
   3   5   1      548.41      994.92    126.19 o 
   5   5   1     6799.78     7505.80    229.04 o 
   7   5   1     1423.69     1511.05     68.33 o 
   9   5   1      552.75      647.99     66.94 o 
  11   5   1      150.93      199.96     64.29 o 
  13   5   1      984.12      841.61     97.60 o 
  15   5   1      284.48      129.75     82.77 o 
  17   5   1      170.61      146.50    100.30 o 
  19   5   1       19.64      217.35    208.01 o 
 -18   6   1      559.73      452.92    116.45 o 
 -16   6   1       52.59       50.88     84.21 o 
 -14   6   1     1430.47     1541.84    126.88 o 
 -12   6   1     3008.23     3004.95    167.44 o 
 -10   6   1      508.48      429.43    133.73 o 
  -8   6   1      909.04     1037.91     90.33 o 
  -6   6   1     1046.25     1347.01     84.44 o 
  -4   6   1    44259.71    57234.49   1600.94 o 
  -2   6   1     6037.73     8870.20    250.01 o 
   0   6   1    27329.31    36564.35    940.46 o 
   2   6   1    25541.77    30038.64    777.39 o 
   4   6   1      711.16      658.18     46.14 o 
   6   6   1      358.88      344.48     37.90 o 
   8   6   1     3152.55     3438.84    137.35 o 
  10   6   1     2011.08     2040.56    131.24 o 
  12   6   1      322.09      376.59     84.50 o 
  14   6   1     1414.56     1487.67    139.12 o 
  16   6   1      788.98      702.75    131.96 o 
  18   6   1       66.86       93.12    133.53 o 
 -17   7   1      396.18      516.74    112.23 o 
 -15   7   1       41.99      -71.69     76.10 o 
 -13   7   1      545.22      344.22     86.71 o 
 -11   7   1       66.62       18.21     69.63 o 
  -9   7   1       77.48       35.45     63.12 o 
  -7   7   1      134.77      188.94     64.26 o 
  -5   7   1     5269.58     7314.03    241.96 o 
  -3   7   1     6366.11     6831.14    202.05 o 
  -1   7   1     4427.11     5604.17    174.88 o 
   1   7   1    15540.13    20558.11    545.70 o 
   3   7   1    13115.46    15172.10    412.37 o 
   5   7   1      413.81      201.36     46.87 o 
   7   7   1     1593.41     1332.73    102.25 o 
   9   7   1     1755.23     1933.88    128.29 o 
  11   7   1     3243.96     3780.09    191.79 o 
  13   7   1      423.68      364.53     92.11 o 
  15   7   1     1879.37     1644.18    141.87 o 
  17   7   1      245.69      244.44    141.02 o 
 -16   8   1       97.65      205.58     95.63 o 
 -14   8   1       63.05       29.08     81.40 o 
 -12   8   1      812.82      975.55    228.18 o 
 -10   8   1      212.80      185.38     93.76 o 
  -8   8   1      160.58      151.83     76.91 o 
  -6   8   1     1277.04     1224.66    109.61 o 
  -4   8   1     1905.83     1883.07    120.96 o 
  -2   8   1     1030.41     1233.83     93.22 o 
   0   8   1      209.85      240.74     45.77 o 
   2   8   1       63.14      126.85     40.01 o 
   4   8   1      851.71      837.79     89.74 o 
   6   8   1     2804.02     2635.83    147.83 o 
   8   8   1      386.28      239.61     77.00 o 
  10   8   1      126.83      208.80     78.69 o 
  12   8   1      220.18      247.96    115.55 o 
  14   8   1      381.18      450.19    132.75 o 
  16   8   1       99.12      116.53    107.93 o 
 -15   9   1       10.25       33.20     91.53 o 
 -13   9   1     1267.37     1182.81    166.35 o 
 -11   9   1     4188.06     3903.48    225.64 o 
  -9   9   1     2369.91     2303.48    162.72 o 
  -7   9   1      510.72      446.61     83.67 o 
  -5   9   1     4350.82     5196.69    228.93 o 
  -3   9   1     5014.36     5919.04    247.01 o 
  -1   9   1       13.14      -24.08     48.72 o 
   1   9   1     6267.26     6685.28    232.49 o 
   3   9   1    10157.52    11920.04    376.41 o 
   5   9   1     2131.71     2716.39    152.80 o 
   7   9   1     1975.59     1916.49    133.80 o 
   9   9   1     2104.40     2151.18    146.72 o 
  11   9   1      295.09      170.05     90.23 o 
  13   9   1      254.83      361.20    117.01 o 
  15   9   1      346.63      199.08    100.80 o 
 -14  10   1      134.38      223.21    140.23 o 
 -12  10   1      162.06       76.46     88.33 o 
 -10  10   1       10.11       34.43    105.65 o 
  -8  10   1       25.95       77.10     77.06 o 
  -6  10   1      344.20      218.97     75.64 o 
  -4  10   1     2099.90     2315.16    144.95 o 
  -2  10   1       29.35       68.11     64.44 o 
   0  10   1     9493.29    10216.86    374.50 o 
   2  10   1     5817.67     6962.84    247.92 o 
   4  10   1      453.32      464.97     84.14 o 
   6  10   1     2424.83     2296.09    149.91 o 
   8  10   1      377.52      397.72     87.89 o 
  10  10   1      201.57      214.14     85.10 o 
  12  10   1       23.02      -15.23     80.34 o 
  14  10   1      149.30       53.17     97.61 o 
 -13  11   1      640.58      826.57    130.11 o 
 -11  11   1      515.84      563.76    110.31 o 
  -9  11   1       26.51      128.52     87.71 o 
  -7  11   1     1132.89     1246.58    128.10 o 
  -5  11   1      707.62      964.81    124.15 o 
  -3  11   1      263.79      353.96    104.21 o 
  -1  11   1      518.37      650.77    177.24 o 
   1  11   1     1050.70     1252.23    254.34 o 
   3  11   1     1637.12     1990.54    167.66 o 
   5  11   1      438.85      398.09    107.94 o 
   7  11   1      911.93      844.90    155.31 o 
   9  11   1     1431.39     1429.64    135.85 o 
  11  11   1      181.31       20.09     89.15 o 
  13  11   1       90.64       33.72     98.63 o 
 -10  12   1      408.71      272.29    128.53 o 
  -8  12   1       64.30      118.59     86.38 o 
  -6  12   1     2354.19     2200.28    160.56 o 
  -4  12   1     1492.57     1470.69    194.26 o 
  -2  12   1       68.69       35.27    100.01 o 
   0  12   1      688.21      599.45    318.76 o 
   2  12   1     3613.32     4386.73    329.01 o 
   4  12   1     1958.64     2120.38    211.53 o 
   6  12   1      213.01      234.80    105.79 o 
   8  12   1     1584.81     1731.09    182.25 o 
  10  12   1      531.18      588.23    115.80 o 
  -7  13   1      190.15       85.50    160.35 o 
  -5  13   1        0.45       46.89    105.19 o 
  -3  13   1      160.71      314.79    112.78 o 
  -1  13   1        0.16       70.62    129.90 o 
   1  13   1       47.97       98.31    145.08 o 
   3  13   1      334.80      501.23    172.48 o 
   5  13   1      477.31      524.84    180.69 o 
   7  13   1       74.02      -24.62    105.47 o 
  -4  14   1      615.16      525.03    187.17 o 
  -2  14   1       15.58      -14.73    259.73 o 
   0  14   1      355.75      329.39    171.90 o 
   2  14   1     1165.32      924.49    222.06 o 
 -18   0   2      259.75      206.62    138.59 o 
 -16   0   2      354.57      349.18    152.53 o 
 -14   0   2      207.91      333.23     81.89 o 
 -12   0   2     3046.86     3691.38    188.63 o 
 -10   0   2       87.46      226.68    118.36 o 
  -8   0   2     4645.87     4807.12    303.35 o 
  -6   0   2      660.93      635.59     54.61 o 
  -4   0   2    30721.21    30726.75   1121.61 o 
  -2   0   2    67095.09    75688.53   4889.91 o 
   2   0   2    54871.18    44126.85   1890.13 o 
   4   0   2    90506.39    86823.60   3702.02 o 
   6   0   2      742.02     1053.22     68.32 o 
   8   0   2     5612.58     4625.18    304.39 o 
  10   0   2     4233.94     4087.31    191.15 o 
  12   0   2     4297.06     4099.61    203.36 o 
  14   0   2     1469.08     1236.39    132.87 o 
  16   0   2      263.84      476.07    118.52 o 
  18   0   2      646.89      666.76    223.75 o 
 -19   1   2        7.10      -19.19    103.21 o 
 -17   1   2       89.90      -93.75     74.17 o 
 -15   1   2       24.17      114.27     52.29 o 
 -13   1   2      887.00      897.44     69.14 o 
 -11   1   2      283.54      499.58     48.86 o 
  -9   1   2      177.05      194.79     34.54 o 
  -7   1   2     3082.89     3196.31    102.49 o 
  -5   1   2     7316.49     7803.57    268.51 o 
  -3   1   2     2049.21     2732.43    100.76 o 
  -1   1   2    10844.42    11764.52    374.98 o 
   1   1   2     4879.11     3664.45    119.85 o 
   3   1   2    82814.59    73383.38   1844.31 o 
   5   1   2      134.94      721.44     85.92 o 
   7   1   2     7125.03     7683.83    221.58 o 
   9   1   2     2396.75     3196.96    109.93 o 
  11   1   2     2307.68     2340.87     98.45 o 
  13   1   2        3.32      -15.50     44.10 o 
  15   1   2      797.12      749.62     74.22 o 
  17   1   2      110.76      163.51     89.38 o 
  19   1   2       53.51      -94.80    117.95 o 
 -20   2   2        1.39       41.41    140.77 o 
 -18   2   2       76.55      169.98     88.08 o 
 -16   2   2      346.12      473.70     98.02 o 
 -14   2   2      259.39      216.36     60.27 o 
 -12   2   2      734.17      710.15     57.20 o 
 -10   2   2     3032.17     2629.31    144.65 o 
  -8   2   2     6004.42     6080.63    175.08 o 
  -6   2   2     2432.16     2438.47     79.99 o 
  -4   2   2       39.68      130.88     33.28 o 
  -2   2   2     1624.36     1506.69     68.49 o 
   0   2   2    15703.79    17842.16    456.50 o 
   2   2   2       86.60      108.62     19.09 o 
   4   2   2    29756.01    28372.29    723.97 o 
   6   2   2       76.14      281.72     80.71 o 
   8   2   2     2282.78     2200.86    109.45 o 
  10   2   2     4118.57     3882.78    131.32 o 
  12   2   2     2156.14     2338.76    102.98 o 
  14   2   2      263.40      341.32     60.03 o 
  16   2   2     1625.97     1617.45    184.82 o 
  18   2   2     1129.65     1361.86    215.88 o 
  20   2   2        1.11      217.52    149.65 o 
 -19   3   2      162.02       34.74    102.24 o 
 -17   3   2     5330.77     6019.84    271.22 o 
 -15   3   2     2944.77     3564.15    184.40 o 
 -13   3   2      106.00       70.61     61.04 o 
 -11   3   2     6317.16     6251.01    196.03 o 
  -9   3   2     7282.89     7099.53    204.66 o 
  -7   3   2     3125.39     3383.51    106.66 o 
  -5   3   2     1709.48     1468.64     98.83 o 
  -3   3   2     1886.80     1699.07     81.22 o 
  -1   3   2    10246.46    11811.59    309.22 o 
   1   3   2     4410.05     5029.42    151.52 o 
   3   3   2    65070.36    65545.70   1565.70 o 
   5   3   2    38609.43    42364.88   1072.96 o 
   7   3   2     3662.21     4227.11    227.03 o 
   9   3   2     2507.56     2550.26     96.45 o 
  11   3   2     3919.41     4344.74    147.34 o 
  13   3   2     2906.02     3102.16    124.60 o 
  15   3   2      930.29      901.29    106.18 o 
  17   3   2     1300.71     1421.95    195.45 o 
  19   3   2      160.71      441.57    149.04 o 
 -20   4   2      193.97      228.40    123.15 o 
 -18   4   2       49.24       86.48     88.57 o 
 -16   4   2      518.14      798.82    103.33 o 
 -14   4   2        8.05       64.07     71.66 o 
 -12   4   2      310.75      229.27     66.40 o 
 -10   4   2     1617.80     1381.09     99.69 o 
  -8   4   2      272.56      401.22     78.39 o 
  -6   4   2      105.53      156.77     35.05 o 
  -4   4   2        0.69       11.54     35.16 o 
  -2   4   2     2525.47     3527.09    107.96 o 
   0   4   2     6874.09     6906.29    192.89 o 
   2   4   2     3103.63     3443.06    107.64 o 
   4   4   2     8358.11     8700.08    223.55 o 
   6   4   2     9419.65     9764.89    268.65 o 
   8   4   2      144.41      145.44     34.80 o 
  10   4   2       39.18      138.72     40.42 o 
  12   4   2      805.36      944.49     93.09 o 
  14   4   2      710.71      665.76     98.15 o 
  16   4   2        2.63       72.95    107.57 o 
  18   4   2        7.23      -46.58    116.84 o 
 -19   5   2      351.10      264.81    111.66 o 
 -17   5   2      797.80      826.85    115.92 o 
 -15   5   2      128.98      146.54    125.94 o 
 -13   5   2       23.16      -19.63     65.71 o 
 -11   5   2     5264.75     4810.34    209.98 o 
  -9   5   2     3456.65     3171.21    153.60 o 
  -7   5   2     1949.33     2142.05    137.13 o 
  -5   5   2    14355.04    16083.80    470.06 o 
  -3   5   2    42576.92    55502.40   1720.93 o 
  -1   5   2     3465.91     4736.93    142.93 o 
   1   5   2    24243.38    25620.60    661.77 o 
   3   5   2    28708.32    31814.75    818.44 o 
   5   5   2     7450.70     7482.48    289.70 o 
   7   5   2      504.34      443.56     43.83 o 
   9   5   2     4556.22     4360.17    162.20 o 
  11   5   2     1133.47     1363.21    112.14 o 
  13   5   2        1.70      -24.17     67.49 o 
  15   5   2      235.52      187.83     97.15 o 
  17   5   2      343.31      136.75    231.06 o 
  19   5   2      229.33       63.23    182.71 o 
 -18   6   2      436.63      407.71    107.01 o 
 -16   6   2      257.43      173.14     88.28 o 
 -14   6   2      119.97      -15.92     70.82 o 
 -12   6   2       92.14      258.33     76.82 o 
 -10   6   2     2142.74     1936.77    125.56 o 
  -8   6   2      553.56      745.92     81.15 o 
  -6   6   2     4028.64     4238.88    154.04 o 
  -4   6   2      402.52      369.62     88.29 o 
  -2   6   2     2326.09     2913.50    129.68 o 
   0   6   2      855.44     1069.27     80.37 o 
   2   6   2    23529.14    27264.67    708.86 o 
   4   6   2    21758.61    26192.96    682.49 o 
   6   6   2      464.69      518.85     44.56 o 
   8   6   2      716.04      718.65     64.76 o 
  10   6   2      139.07       87.02     61.53 o 
  12   6   2       10.51       20.00     87.87 o 
  14   6   2       48.71       69.89     76.21 o 
  16   6   2       86.66      126.73    118.87 o 
  18   6   2       97.21      -60.61    126.38 o 
 -17   7   2      548.21      671.24    118.22 o 
 -15   7   2      636.90      691.66    109.42 o 
 -13   7   2      718.82      439.41     92.30 o 
 -11   7   2       23.78      154.49     73.39 o 
  -9   7   2      680.42      588.91     84.24 o 
  -7   7   2      237.13      219.95     66.95 o 
  -5   7   2      249.30      323.58     63.29 o 
  -3   7   2     1996.98     2370.51     93.72 o 
  -1   7   2      228.79      451.99     45.89 o 
   1   7   2     3149.84     4071.82    135.42 o 
   3   7   2        9.96      130.65     47.02 o 
   5   7   2     1212.24     1077.46     75.30 o 
   7   7   2      293.24      211.75     51.47 o 
   9   7   2     1239.51     1168.97    109.49 o 
  11   7   2       28.01     -109.42     80.33 o 
  13   7   2      176.06      108.80     80.68 o 
  15   7   2      481.78      357.51    137.00 o 
  17   7   2      206.55      175.50    209.13 o 
 -16   8   2     2385.27     2097.47    167.72 o 
 -14   8   2      362.26      235.77    135.19 o 
 -12   8   2     5173.66     4897.71    259.32 o 
 -10   8   2     6826.08     6818.03    286.34 o 
  -8   8   2      257.03      182.07     72.33 o 
  -6   8   2     3185.22     3450.80    174.04 o 
  -4   8   2     2925.96     4029.01    184.22 o 
  -2   8   2     4656.15     5939.73    290.01 o 
   0   8   2      638.75      642.57     61.51 o 
   2   8   2     9926.56    11260.12    319.47 o 
   4   8   2    16123.74    17061.46    511.58 o 
   6   8   2     2473.30     2330.41    138.54 o 
   8   8   2      457.74      267.91     77.59 o 
  10   8   2     5180.89     5488.51    246.52 o 
  12   8   2     2260.48     1939.82    146.06 o 
  14   8   2       37.04      -87.86     98.67 o 
  16   8   2      213.46      187.15    133.75 o 
 -15   9   2        4.27       60.27     89.62 o 
 -13   9   2       41.67      -52.64     79.18 o 
 -11   9   2      393.59      315.47    117.98 o 
  -9   9   2      248.82      151.18     87.31 o 
  -7   9   2      149.81      109.16     93.64 o 
  -5   9   2     1797.86     1604.11    183.60 o 
  -3   9   2       73.72      431.19     91.86 o 
  -1   9   2     1216.86     1901.47    176.21 o 
   1   9   2        1.11       -6.21     41.57 o 
   3   9   2     4018.88     4670.26    179.52 o 
   5   9   2     1197.16     1229.36    185.33 o 
   7   9   2        6.78       16.66     69.95 o 
   9   9   2      107.72       77.18     74.15 o 
  11   9   2       40.16      114.20     79.55 o 
  13   9   2       36.69       -0.40     78.30 o 
  15   9   2       81.31       79.64    127.69 o 
 -14  10   2       58.69      -66.23     86.90 o 
 -12  10   2      539.99      521.38    106.63 o 
 -10  10   2     2105.19     2143.63    157.86 o 
  -8  10   2     1235.95     1140.84    122.53 o 
  -6  10   2       34.59      -23.39     64.23 o 
  -4  10   2     1991.84     2074.40    170.24 o 
  -2  10   2     5629.67     6058.17    255.79 o 
   0  10   2        0.49       84.67     81.79 o 
   2  10   2      581.75      824.73     93.04 o 
   4  10   2      643.56      829.79     96.46 o 
   6  10   2      324.73      383.23     85.57 o 
   8  10   2      192.74      147.02     79.16 o 
  10  10   2      775.82     1124.71    124.42 o 
  12  10   2      364.43      441.68    106.40 o 
  14  10   2        4.57       64.50    105.92 o 
 -13  11   2      139.44      193.30    101.76 o 
 -11  11   2      489.66      395.37    104.72 o 
  -9  11   2      417.71      387.44    101.30 o 
  -7  11   2       66.30       65.19     78.09 o 
  -5  11   2     4073.03     4146.44    212.67 o 
  -3  11   2     3449.32     3974.58    272.02 o 
  -1  11   2      231.64       85.97     88.55 o 
   1  11   2      557.40      665.91    146.75 o 
   3  11   2     6268.10     6380.91    517.56 o 
   5  11   2     3064.29     3189.46    180.35 o 
   7  11   2       31.37      -55.70     75.55 o 
   9  11   2      614.38      634.30    111.07 o 
  11  11   2      253.78      139.63     95.01 o 
 -10  12   2       32.51       56.85     93.32 o 
  -8  12   2      252.78      179.32     93.69 o 
  -6  12   2        8.96       92.45     84.56 o 
  -4  12   2      791.69      932.13    140.56 o 
  -2  12   2      210.15      326.28    100.41 o 
   0  12   2        0.07      -52.85    128.40 o 
   2  12   2      103.59      171.89     93.97 o 
   4  12   2      145.75      195.20    103.70 o 
   6  12   2       92.41      118.16     99.92 o 
   8  12   2      429.23      516.76    107.94 o 
  10  12   2      419.70      562.15    149.14 o 
  -7  13   2      180.67       85.91    147.99 o 
  -5  13   2      667.56      859.28    239.11 o 
  -3  13   2     2627.59     2574.76    242.30 o 
  -1  13   2      490.81      313.78    193.95 o 
   1  13   2      523.58      188.84    152.92 o 
   3  13   2     2110.19     1994.19    241.74 o 
   5  13   2      672.17      807.57    209.57 o 
   7  13   2        2.41      100.76    115.18 o 
  -4  14   2       11.70      146.48    154.23 o 
  -2  14   2        1.70       29.56    136.34 o 
   0  14   2        8.70       52.40    157.27 o 
   2  14   2      111.38       87.50    151.55 o 
 -21   1   3      298.71      337.31    282.22 o 
 -19   1   3      103.36        5.13     99.42 o 
 -17   1   3      261.36      451.37     95.03 o 
 -15   1   3     4003.01     3976.46    208.87 o 
 -13   1   3     3808.76     4424.07    154.26 o 
 -11   1   3        7.42       68.44     56.57 o 
  -9   1   3     4958.18     4740.39    146.19 o 
  -7   1   3     9110.64     9967.02    451.46 o 
  -5   1   3     1150.11     1274.73     91.18 o 
  -3   1   3    58979.01    66552.50   2079.65 o 
  -1   1   3    52321.70    52758.57   1646.01 o 
   1   1   3    15213.47    13018.74    401.11 o 
   3   1   3    14620.29    13377.96    344.57 o 
   5   1   3    52114.15    49837.53   1265.50 o 
   7   1   3      853.42      638.39     42.15 o 
   9   1   3        4.71       -2.28     35.62 o 
  11   1   3     3462.16     3256.33    120.30 o 
  13   1   3      628.60      639.15     63.73 o 
  15   1   3        3.79        6.02     62.22 o 
  17   1   3      394.01      357.21    174.46 o 
  19   1   3      302.71      456.53    153.58 o 
 -20   2   3      285.43      510.76    201.22 o 
 -18   2   3        0.35       83.51     80.88 o 
 -16   2   3     1841.46     1595.98    128.54 o 
 -14   2   3     3287.86     3318.03    148.41 o 
 -12   2   3       22.53        3.96     39.30 o 
 -10   2   3    13916.03    12714.12    346.20 o 
  -8   2   3     5661.56     5973.99    350.50 o 
  -6   2   3     4119.99     4108.37    136.70 o 
  -4   2   3    22228.54    25799.15    997.43 o 
  -2   2   3     2226.31     2726.76    181.44 o 
   0   2   3     4794.17     4805.61    132.13 o 
   2   2   3     3914.40     3703.07    101.20 o 
   4   2   3    38666.09    34426.38    885.08 o 
   6   2   3    30752.86    29023.40    748.26 o 
   8   2   3     2951.72     3181.04    108.26 o 
  10   2   3      952.41      801.92     60.26 o 
  12   2   3     3160.10     3468.15    129.44 o 
  14   2   3      552.90      529.69    115.73 o 
  16   2   3      237.53      211.10     93.75 o 
  18   2   3      152.63      242.83    206.32 o 
 -19   3   3      174.37      274.06    117.50 o 
 -17   3   3      115.87      243.19     86.49 o 
 -15   3   3      603.14      833.36    126.16 o 
 -13   3   3       22.28        0.22     57.68 o 
 -11   3   3      330.95      284.74     41.17 o 
  -9   3   3     6728.12     6610.14    191.62 o 
  -7   3   3     2200.93     2340.38     93.32 o 
  -5   3   3    11586.28    11458.60    383.99 o 
  -3   3   3       47.03       48.56     30.76 o 
  -1   3   3    19266.98    20344.00    523.84 o 
   1   3   3    11964.86    13916.32    362.89 o 
   3   3   3     3056.66     2619.04     80.23 o 
   5   3   3    15595.88    14057.88    371.97 o 
   7   3   3       50.44       61.87     28.55 o 
   9   3   3      143.44      153.09     42.68 o 
  11   3   3      142.75       33.18     41.59 o 
  13   3   3      668.36      715.78     66.68 o 
  15   3   3       14.98      -33.76     95.80 o 
  17   3   3      573.10      607.01    152.35 o 
  19   3   3      136.05      215.42    206.89 o 
 -20   4   3      101.48      128.46    104.39 o 
 -18   4   3      266.90       74.66    125.45 o 
 -16   4   3     3512.75     3629.37    205.62 o 
 -14   4   3     3608.91     3609.21    208.86 o 
 -12   4   3     1783.98     1781.72    117.61 o 
 -10   4   3     4090.71     4899.58    203.49 o 
  -8   4   3    14530.81    14764.53    441.30 o 
  -6   4   3     3123.46     3276.22    294.88 o 
  -4   4   3     4569.19     4461.12    173.01 o 
  -2   4   3       60.68       30.77     21.67 o 
   0   4   3    28537.04    30522.04    783.43 o 
   2   4   3     1565.12     1103.32     51.06 o 
   4   4   3    44876.95    41424.09   1023.88 o 
   6   4   3    16105.07    17756.54    587.71 o 
   8   4   3       17.53       30.65     32.74 o 
  10   4   3     1225.50     1248.02     71.09 o 
  12   4   3     3668.28     3483.02    145.86 o 
  14   4   3     2780.65     2962.31    240.01 o 
  16   4   3        2.92        7.67    111.30 o 
  18   4   3      442.65      578.86    165.32 o 
 -19   5   3       47.54      -49.64     92.02 o 
 -17   5   3       64.78       96.40     82.34 o 
 -15   5   3      709.60      459.71     91.85 o 
 -13   5   3      537.45      639.15     93.21 o 
 -11   5   3      270.38      206.36     68.88 o 
  -9   5   3      748.37      844.87     83.10 o 
  -7   5   3       13.31        8.65     46.34 o 
  -5   5   3       16.55       68.85     30.14 o 
  -3   5   3     1242.33     2068.50    120.05 o 
  -1   5   3     4474.57     5926.60    172.25 o 
   1   5   3      514.81      493.91     39.98 o 
   3   5   3       37.71        2.02     28.83 o 
   5   5   3     6138.91     6016.70    271.67 o 
   7   5   3       62.13       83.63     33.31 o 
   9   5   3      961.58      793.02     84.11 o 
  11   5   3     1242.56     1295.90    127.58 o 
  13   5   3      554.82      541.58     90.08 o 
  15   5   3      287.19      139.92    119.18 o 
  17   5   3        1.47        9.56    151.23 o 
 -18   6   3       14.89       73.04     88.86 o 
 -16   6   3       33.42       48.45     77.08 o 
 -14   6   3      619.22      617.90     96.83 o 
 -12   6   3      456.18      544.38     86.49 o 
 -10   6   3     2890.60     2668.25    148.19 o 
  -8   6   3     2307.07     1886.81    119.50 o 
  -6   6   3      994.67      818.11     78.29 o 
  -4   6   3     2610.91     2777.41    112.21 o 
  -2   6   3     4001.04     3940.78    127.60 o 
   0   6   3     4885.28     6444.97    189.75 o 
   2   6   3     4909.85     4562.58    144.22 o 
   4   6   3     2140.76     2013.06     82.58 o 
   6   6   3     9092.16     8126.46    234.95 o 
   8   6   3      909.19      848.74     69.44 o 
  10   6   3      533.18      416.12     77.55 o 
  12   6   3       50.12       79.00     70.40 o 
  14   6   3      448.99      421.62    106.99 o 
  16   6   3        6.01       84.07    116.67 o 
  18   6   3      189.68      236.50    156.35 o 
 -17   7   3      785.92      572.14    112.79 o 
 -15   7   3     2616.63     2610.08    172.61 o 
 -13   7   3       80.22       16.89     71.83 o 
 -11   7   3      735.44      888.71    101.34 o 
  -9   7   3     2278.26     2362.23    142.75 o 
  -7   7   3     2952.63     2592.24    142.14 o 
  -5   7   3        5.12       73.37     54.47 o 
  -3   7   3     1891.82     2222.66     89.95 o 
  -1   7   3    18592.05    22530.91    595.72 o 
   1   7   3     2403.38     2819.92    105.92 o 
   3   7   3     6246.29     5753.54    177.09 o 
   5   7   3     6188.48     6341.60    216.83 o 
   7   7   3     4206.43     4202.15    161.49 o 
   9   7   3     3503.99     3187.51    168.42 o 
  11   7   3     1099.11     1108.83    109.23 o 
  13   7   3     2610.83     2883.44    313.71 o 
  15   7   3      121.32      173.85    121.34 o 
  17   7   3       63.31     -114.32    113.28 o 
 -16   8   3        9.67      -38.49     84.69 o 
 -14   8   3        0.66      114.76     87.55 o 
 -12   8   3        4.62      158.33     85.47 o 
 -10   8   3        1.80      -10.63     68.58 o 
  -8   8   3     1745.73     1840.88    129.20 o 
  -6   8   3     5944.87     6511.80    266.60 o 
  -4   8   3       84.21      -42.39     53.61 o 
  -2   8   3       13.06        8.21     43.02 o 
   0   8   3      455.88      507.19     71.40 o 
   2   8   3     2777.02     3570.21    128.08 o 
   4   8   3     2380.28     2885.14    128.62 o 
   6   8   3      184.14      370.12     60.90 o 
   8   8   3       15.65       78.55     81.26 o 
  10   8   3       29.67       24.62     69.48 o 
  12   8   3      135.53      157.15     81.14 o 
  14   8   3       24.38       72.65     99.05 o 
  16   8   3        6.32      -35.80    117.24 o 
 -15   9   3     1463.65     1646.23    289.57 o 
 -13   9   3      840.66      634.62    112.31 o 
 -11   9   3       98.05      224.48     87.45 o 
  -9   9   3      781.10      884.35    108.16 o 
  -7   9   3       81.65      223.93     74.67 o 
  -5   9   3      110.69      183.48     72.31 o 
  -3   9   3     6221.11     6980.83    277.41 o 
  -1   9   3    15953.73    19499.62    580.63 o 
   1   9   3     1072.33     1695.09     87.72 o 
   3   9   3       24.02       -0.29     49.06 o 
   5   9   3     2811.90     3135.65    166.56 o 
   7   9   3     2296.16     2323.78    146.82 o 
   9   9   3        0.28      -36.90     87.31 o 
  11   9   3     1367.61     1105.13    122.48 o 
  13   9   3      621.08      774.61    114.30 o 
  15   9   3       81.52      149.77    135.58 o 
 -14  10   3      276.30      237.68    100.75 o 
 -12  10   3      131.49     -110.14     73.43 o 
 -10  10   3        2.63       88.19     81.95 o 
  -8  10   3      425.79      344.27    135.84 o 
  -6  10   3      734.47      810.21     99.97 o 
  -4  10   3      328.12      289.65     76.25 o 
  -2  10   3      456.02      710.15     92.55 o 
   0  10   3      549.35     1006.91     97.18 o 
   2  10   3     2051.55     2227.24    136.90 o 
   4  10   3     2112.33     2275.28    142.26 o 
   6  10   3      353.61      497.54     86.01 o 
   8  10   3        1.04        9.18     67.61 o 
  10  10   3       78.04       33.86     78.54 o 
  12  10   3       95.73       46.27     88.18 o 
  14  10   3       67.52      198.02    113.59 o 
 -13  11   3      714.49      663.95    128.93 o 
 -11  11   3       53.49      -52.36     84.57 o 
  -9  11   3      907.29      697.26    113.91 o 
  -7  11   3      118.23       57.24     79.56 o 
  -5  11   3      170.38       91.68     78.14 o 
  -3  11   3      628.68      551.22     92.24 o 
  -1  11   3      272.01      184.85     95.22 o 
   1  11   3      470.93      496.82     88.40 o 
   3  11   3      159.79      124.79     92.21 o 
   5  11   3     1869.60     1671.37    175.92 o 
   7  11   3      934.70      755.59    110.00 o 
   9  11   3      177.92      127.17     96.53 o 
  11  11   3      766.35      711.54    115.75 o 
 -10  12   3      772.17      760.75    121.70 o 
  -8  12   3     1447.08     1556.52    146.42 o 
  -6  12   3      545.09      604.58    160.83 o 
  -4  12   3      539.60      560.30    120.96 o 
  -2  12   3     1517.48     1573.59    158.46 o 
   0  12   3     1459.63     1523.97    209.97 o 
   2  12   3        2.74      -60.00    120.65 o 
   4  12   3     2158.56     2144.73    214.53 o 
   6  12   3     2785.05     2409.51    200.35 o 
   8  12   3      514.25      595.29    110.55 o 
  10  12   3       14.93      -18.71     88.54 o 
  -7  13   3       76.03      -10.13    108.97 o 
  -5  13   3      588.86      492.10    132.97 o 
  -3  13   3        7.43      144.51    102.73 o 
  -1  13   3        1.17       16.64    134.02 o 
   1  13   3      499.52      543.17    169.47 o 
   3  13   3       95.75      177.89    150.40 o 
   5  13   3      224.08      144.70    109.68 o 
   7  13   3      145.90      265.19    122.44 o 
  -2  14   3     1192.66     1092.21    327.76 o 
   0  14   3      828.56     1140.08    212.04 o 
   2  14   3        0.07       87.28    150.62 o 
 -20   0   4      122.94      221.50    193.39 o 
 -18   0   4      249.60      176.83    124.95 o 
 -16   0   4     1250.47     1469.06    175.80 o 
 -14   0   4     4148.48     4172.14    214.58 o 
 -12   0   4    17033.07    17509.43    692.34 o 
 -10   0   4     1366.73     1485.92    201.53 o 
  -8   0   4     5762.98     5574.09    271.25 o 
  -6   0   4       62.38      652.44    233.02 o 
  -4   0   4    69176.12    76247.40   2724.25 o 
  -2   0   4    25841.49    24230.12    872.68 o 
   0   0   4    52794.12    49656.08   2391.31 o 
   2   0   4     4422.58     4207.99    202.57 o 
   4   0   4     1444.46      997.14     60.47 o 
   6   0   4     4208.28     4592.48    364.54 o 
   8   0   4     5414.31     5847.12    246.12 o 
  10   0   4     2748.59     3478.38    171.04 o 
  12   0   4       60.07      124.57     65.28 o 
  14   0   4       35.21        0.21     79.10 o 
  16   0   4     1182.51     1324.50    166.05 o 
  18   0   4       34.23       10.98    147.86 o 
 -21   1   4       33.45     -114.26    154.88 o 
 -19   1   4      446.24      484.62    123.62 o 
 -17   1   4      150.27      158.20     73.72 o 
 -15   1   4      902.61      875.73     86.49 o 
 -13   1   4       62.40       35.36     77.19 o 
 -11   1   4     2291.25     2708.20    213.14 o 
  -9   1   4      339.38      381.45     38.06 o 
  -7   1   4      664.39      639.89     39.13 o 
  -5   1   4    25582.76    29532.47    761.88 o 
  -3   1   4     1717.35     2123.41     99.23 o 
  -1   1   4    11053.16    11577.97    282.30 o 
   1   1   4     4196.20     4029.13    156.11 o 
   3   1   4        1.16       79.66     20.85 o 
   5   1   4       29.96       99.42     27.50 o 
   7   1   4        7.62       53.44     27.70 o 
   9   1   4     2073.30     2205.07     87.67 o 
  11   1   4      568.95      637.40     70.40 o 
  13   1   4      100.96      134.91     57.46 o 
  15   1   4        1.91       82.24     66.28 o 
  17   1   4        0.04      -12.68     81.84 o 
  19   1   4        5.30      129.10    132.66 o 
 -20   2   4      598.53      558.62    141.06 o 
 -18   2   4      489.83      546.04    108.57 o 
 -16   2   4      100.89      104.47     72.70 o 
 -14   2   4     3505.72     3623.78    155.29 o 
 -12   2   4     3969.96     4294.06    157.48 o 
 -10   2   4     3760.88     4136.45    134.74 o 
  -8   2   4     3523.80     3456.98    115.47 o 
  -6   2   4       29.41       88.34     27.85 o 
  -4   2   4    15921.13    16651.03    539.61 o 
  -2   2   4       49.89      173.29     30.15 o 
   0   2   4       29.08       61.25     18.63 o 
   2   2   4    18851.19    17433.27    426.06 o 
   4   2   4     6936.85     6942.73    263.07 o 
   6   2   4    14295.96    12768.53    339.73 o 
   8   2   4     3627.70     2974.32    103.47 o 
  10   2   4      643.40      752.01     70.45 o 
  12   2   4       74.94       80.40     45.22 o 
  14   2   4      167.32      220.30     92.02 o 
  16   2   4      425.23      421.31    101.76 o 
  18   2   4       59.20      -57.55    112.35 o 
 -21   3   4      190.08      285.91    156.55 o 
 -19   3   4      991.93     1080.58    131.57 o 
 -17   3   4      178.31      247.41     87.59 o 
 -15   3   4     2213.38     2322.88    145.59 o 
 -13   3   4     5172.30     5399.65    228.55 o 
 -11   3   4     1091.60     1149.29    151.10 o 
  -9   3   4    13222.57    13932.37    552.43 o 
  -7   3   4     4397.96     4915.75    165.00 o 
  -5   3   4      152.77      171.18     44.47 o 
  -3   3   4     5337.52     4998.91    182.60 o 
  -1   3   4     2672.16     2732.88     86.34 o 
   1   3   4     7721.46     7413.60    203.41 o 
   3   3   4      279.04      319.41     51.94 o 
   5   3   4    16207.77    13830.53    367.44 o 
   7   3   4    18455.23    16215.55    433.08 o 
   9   3   4     2505.98     2185.56     89.88 o 
  11   3   4      106.01      153.30     45.07 o 
  13   3   4     7591.63     8048.99    271.00 o 
  15   3   4     1731.81     1931.67    197.14 o 
  17   3   4       32.89      180.62    129.57 o 
  19   3   4      169.66      259.09    146.15 o 
 -20   4   4        1.16       58.26     97.44 o 
 -18   4   4      194.70      273.85     95.32 o 
 -16   4   4      448.14      436.22     91.44 o 
 -14   4   4        0.65       10.09     67.17 o 
 -12   4   4       92.11      183.46     65.91 o 
 -10   4   4      246.39      221.11     60.20 o 
  -8   4   4     9870.85    12376.01    427.64 o 
  -6   4   4     1400.32     1418.05     85.38 o 
  -4   4   4     2350.56     2930.56    127.10 o 
  -2   4   4     3022.31     3025.86     95.29 o 
   0   4   4      298.75      188.85     33.19 o 
   2   4   4      184.41      125.64     26.81 o 
   4   4   4      266.35      467.07     40.41 o 
   6   4   4      258.38      264.84     36.40 o 
   8   4   4      930.92      805.90     54.24 o 
  10   4   4      101.22      148.28     42.71 o 
  12   4   4      728.46      683.07     87.83 o 
  14   4   4        0.83      -34.63     95.51 o 
  16   4   4      442.46       30.74    107.17 o 
  18   4   4        4.06       28.76    118.75 o 
 -19   5   4      238.86      262.14    101.44 o 
 -17   5   4      266.25      330.37     95.78 o 
 -15   5   4      580.62      609.42     97.15 o 
 -13   5   4     5097.89     4785.07    279.63 o 
 -11   5   4     1775.55     1876.18    130.11 o 
  -9   5   4       43.32      122.79     56.34 o 
  -7   5   4    13129.80    13710.70    573.22 o 
  -5   5   4     8213.77     8317.81    299.11 o 
  -3   5   4      188.47      188.43     27.40 o 
  -1   5   4    13164.78    14569.27    388.05 o 
   1   5   4    71745.78    80513.94   2039.12 o 
   3   5   4     6239.14     6206.74    181.71 o 
   5   5   4     2538.72     2142.44     79.13 o 
   7   5   4    14113.44    14016.92    380.27 o 
   9   5   4     1663.02     1894.84     98.26 o 
  11   5   4      127.38      172.64     71.41 o 
  13   5   4      347.84      356.66     93.09 o 
  15   5   4      984.33     1018.64    167.73 o 
  17   5   4      163.33       37.74    132.68 o 
 -18   6   4       25.57      -26.66     87.13 o 
 -16   6   4        0.75       18.46     74.51 o 
 -14   6   4       50.95      -15.50     69.39 o 
 -12   6   4     1216.49     1509.86    119.76 o 
 -10   6   4      741.83      756.53     90.47 o 
  -8   6   4     6745.53     7463.33    287.41 o 
  -6   6   4     7862.35     8601.28    317.70 o 
  -4   6   4      661.40      968.21    143.48 o 
  -2   6   4       10.71       39.77     30.69 o 
   0   6   4      987.58      926.49     54.47 o 
   2   6   4    18351.44    19036.59    505.26 o 
   4   6   4      209.23      236.31     38.00 o 
   6   6   4     9012.42     8561.53    312.18 o 
   8   6   4       18.04       18.81     47.14 o 
  10   6   4       46.72       30.77     64.76 o 
  12   6   4        5.01       52.03     69.55 o 
  14   6   4      466.05      544.19    299.08 o 
  16   6   4      150.93      303.21    173.15 o 
 -17   7   4      325.93      269.76    101.93 o 
 -15   7   4      238.08      187.64     86.90 o 
 -13   7   4      724.63      761.40    105.70 o 
 -11   7   4      291.68      284.09     80.82 o 
  -9   7   4       18.65      -84.80     56.53 o 
  -7   7   4        7.54      106.79     61.16 o 
  -5   7   4     1634.44     1572.97    108.78 o 
  -3   7   4      706.51      902.42    127.23 o 
  -1   7   4     2083.30     2315.98     93.99 o 
   1   7   4      920.59     1090.18     62.88 o 
   3   7   4      487.19      405.20     46.47 o 
   5   7   4       48.64       84.30     35.47 o 
   7   7   4      590.66      607.79     66.35 o 
   9   7   4      230.82      230.60     73.67 o 
  11   7   4      551.47      535.49     88.37 o 
  13   7   4     1121.44     1062.17    137.09 o 
  15   7   4      175.76      125.75    127.14 o 
  17   7   4       17.51       81.69    148.98 o 
 -16   8   4      178.83       82.28     92.08 o 
 -14   8   4     5254.67     5389.70    496.93 o 
 -12   8   4     2558.64     2430.76    162.85 o 
 -10   8   4      163.97      200.13     77.90 o 
  -8   8   4     6905.09     6650.21    313.89 o 
  -6   8   4     8002.52     8507.52    328.38 o 
  -4   8   4      128.20      128.42     61.35 o 
  -2   8   4      221.34      199.63     52.02 o 
   0   8   4     6086.24     6739.49    207.01 o 
   2   8   4     8990.60    10990.28    313.17 o 
   4   8   4       77.43       -5.56     45.73 o 
   6   8   4     9164.99     8842.80    291.79 o 
   8   8   4    13302.05    12781.97    460.50 o 
  10   8   4      404.27      388.00     86.11 o 
  12   8   4     2447.80     2282.89    205.95 o 
  14   8   4      754.50     1410.43    463.81 o 
  16   8   4      114.12      112.22    273.22 o 
 -15   9   4       57.85      187.83     99.58 o 
 -13   9   4      210.67      311.16    164.56 o 
 -11   9   4       52.21       67.65     81.99 o 
  -9   9   4      762.22      568.94    144.28 o 
  -7   9   4     2648.21     2597.05    157.48 o 
  -5   9   4     1338.76     1599.02    120.02 o 
  -3   9   4      515.76      793.97     91.12 o 
  -1   9   4       22.56      150.01     62.58 o 
   1   9   4      451.74      403.36     55.61 o 
   3   9   4       40.30       32.72     49.42 o 
   5   9   4      524.80      548.82     83.47 o 
   7   9   4     1242.02     1382.03    117.18 o 
   9   9   4        8.24       -9.10     70.27 o 
  11   9   4        7.92      -12.85     80.26 o 
  13   9   4        0.10      -21.66     93.48 o 
  15   9   4        0.23       30.82    119.41 o 
 -14  10   4      624.61      641.10    119.89 o 
 -12  10   4      998.09      910.30    127.81 o 
 -10  10   4       35.68       41.20     81.52 o 
  -8  10   4       44.89        7.56     73.20 o 
  -6  10   4      237.84      403.62    104.51 o 
  -4  10   4     1114.30     1551.82    150.93 o 
  -2  10   4     3165.98     3291.08    172.84 o 
   0  10   4     3595.48     3607.23    180.54 o 
   2  10   4      167.84      334.00     83.58 o 
   4  10   4      344.96      447.85     81.57 o 
   6  10   4     3400.27     3416.97    293.58 o 
   8  10   4     2085.73     1784.04    139.57 o 
  10  10   4      184.05      244.64     92.81 o 
  12  10   4       73.25      124.52     98.18 o 
 -13  11   4     1099.45     1057.54    176.73 o 
 -11  11   4      627.10      396.19    104.30 o 
  -9  11   4      280.18      272.73     93.69 o 
  -7  11   4     2994.93     3277.43    191.99 o 
  -5  11   4      796.79     1172.12    115.88 o 
  -3  11   4        8.86       66.06     82.52 o 
  -1  11   4     1755.69     1854.02    160.25 o 
   1  11   4     8731.46     9342.99    502.99 o 
   3  11   4      866.08      986.24    194.83 o 
   5  11   4      490.78      459.02     92.86 o 
   7  11   4     1153.17     1454.32    142.98 o 
   9  11   4      578.87      477.10    116.30 o 
  11  11   4       57.55      156.21     98.36 o 
 -10  12   4      188.71      213.48    101.29 o 
  -8  12   4       26.84       91.42     87.67 o 
  -6  12   4      186.54       31.58     78.88 o 
  -4  12   4      269.94      171.70    123.16 o 
  -2  12   4      164.80      204.39    103.68 o 
   0  12   4      616.76      294.32    201.83 o 
   2  12   4       70.97      -93.18    101.57 o 
   4  12   4       74.76       57.80    107.44 o 
   6  12   4       74.19      177.51    104.44 o 
   8  12   4      151.81      121.19     91.58 o 
  -7  13   4      528.54      303.95    121.27 o 
  -5  13   4     1129.73     1019.16    146.20 o 
  -3  13   4        7.53     -185.09    129.23 o 
  -1  13   4     2236.68     2384.37    259.92 o 
   1  13   4     1664.71     2028.88    252.03 o 
   3  13   4       10.02     -204.97    162.47 o 
   5  13   4      337.25      267.85    217.37 o 
   7  13   4      813.39      392.29    124.28 o 
  -2  14   4        1.64       14.36    148.24 o 
   0  14   4        4.08       84.58    152.98 o 
 -21   1   5        0.48     -212.14    141.43 o 
 -19   1   5        6.98      150.74    101.53 o 
 -17   1   5      578.81      613.72     95.25 o 
 -15   1   5       52.51       99.07     78.92 o 
 -13   1   5     4725.20     4751.51    160.58 o 
 -11   1   5    19794.24    19844.91    528.40 o 
  -9   1   5     1913.41     1959.98     79.19 o 
  -7   1   5      276.28      267.20     30.50 o 
  -5   1   5      125.28      197.16     37.28 o 
  -3   1   5    69020.85    71990.52   1817.38 o 
  -1   1   5       13.81       44.58     16.55 o 
   1   1   5    14856.83    11731.17    340.49 o 
   3   1   5    48452.95    40623.65   1242.10 o 
   5   1   5      142.82      203.67     58.15 o 
   7   1   5    17632.93    15868.31    420.44 o 
   9   1   5    18117.21    17047.27    457.11 o 
  11   1   5     3281.97     3363.19    124.70 o 
  13   1   5      918.45      996.24    157.10 o 
  15   1   5      922.76      994.24    102.54 o 
  17   1   5     1146.07     1369.83    125.57 o 
  19   1   5        0.21      162.74    324.38 o 
 -20   2   5      240.18      226.99    122.31 o 
 -18   2   5     1595.26     1750.08    141.44 o 
 -16   2   5      138.65      423.37    129.33 o 
 -14   2   5      388.89      325.71     73.40 o 
 -12   2   5     1423.62     1357.93     96.37 o 
 -10   2   5     5134.73     5795.17    175.00 o 
  -8   2   5       24.95      -16.86     23.13 o 
  -6   2   5     5152.83     4877.47    221.06 o 
  -4   2   5      339.49      520.48     35.90 o 
  -2   2   5        2.47      -23.42     15.61 o 
   0   2   5      656.56      725.15     35.45 o 
   2   2   5     5265.09     4503.79    121.72 o 
   4   2   5    35010.27    32082.53    820.29 o 
   6   2   5     1490.53     1766.87    136.26 o 
   8   2   5     8782.30     8109.06    305.99 o 
  10   2   5     3256.21     3454.76    122.52 o 
  12   2   5     1985.64     1970.37    118.43 o 
  14   2   5     2827.71     2895.55    156.50 o 
  16   2   5       27.44       32.02     83.62 o 
  18   2   5       57.18      112.87    123.74 o 
 -21   3   5       25.00       -4.94    119.30 o 
 -19   3   5      246.66      379.69    100.77 o 
 -17   3   5      318.06      307.36     95.96 o 
 -15   3   5      115.81      262.50     75.72 o 
 -13   3   5      159.64      141.40     64.39 o 
 -11   3   5     1657.15     1468.15     86.05 o 
  -9   3   5     7004.80     7306.40    385.01 o 
  -7   3   5      391.10      349.52     37.33 o 
  -5   3   5     5331.20     5980.53    230.29 o 
  -3   3   5      652.40      837.67     44.19 o 
  -1   3   5     2077.00     2105.48     72.59 o 
   1   3   5     2871.57     2828.65     90.66 o 
   3   3   5      498.56      594.23     38.66 o 
   5   3   5     1515.68     1384.55     60.41 o 
   7   3   5        7.54       15.96     29.42 o 
   9   3   5     2939.86     2986.93    109.83 o 
  11   3   5      458.95      451.33     55.56 o 
  13   3   5      795.79      785.24     88.25 o 
  15   3   5      977.41     1004.62    162.47 o 
  17   3   5       71.51      128.40    115.43 o 
 -20   4   5      255.51      199.09    103.01 o 
 -18   4   5      386.18      437.71    101.21 o 
 -16   4   5       53.85      195.50     76.76 o 
 -14   4   5      168.26       97.51     93.89 o 
 -12   4   5     7535.82     6525.73    368.72 o 
 -10   4   5     5415.54     5278.99    216.01 o 
  -8   4   5      674.34      905.32     96.72 o 
  -6   4   5    16713.42    18290.07    605.46 o 
  -4   4   5      851.47     1047.65     93.32 o 
  -2   4   5     1305.76     1205.92     52.12 o 
   0   4   5      225.39      243.52     30.28 o 
   2   4   5    21623.70    20054.62    523.80 o 
   4   4   5    22285.74    21926.25    540.77 o 
   6   4   5     2809.51     2588.39    105.86 o 
   8   4   5     8970.43     8972.76    257.44 o 
  10   4   5      351.97      555.59     55.32 o 
  12   4   5      277.08      381.16     64.11 o 
  14   4   5       58.83      -41.91     94.60 o 
  16   4   5      698.63      784.01    226.56 o 
  18   4   5      256.67      212.63    169.22 o 
 -19   5   5       62.41       49.89     92.52 o 
 -17   5   5      619.75      685.90    152.07 o 
 -15   5   5       93.48       23.49     70.31 o 
 -13   5   5      153.53      130.53     72.91 o 
 -11   5   5     1919.49     1944.45    162.94 o 
  -9   5   5     4331.28     4112.80    183.16 o 
  -7   5   5      192.33      339.19     65.24 o 
  -5   5   5      241.84      279.71     66.70 o 
  -3   5   5      196.36      230.83     28.42 o 
  -1   5   5     2797.40     3698.90    118.23 o 
   1   5   5     8466.43    10918.21    297.13 o 
   3   5   5     9376.80     9310.53    259.98 o 
   5   5   5     2007.63     2261.55     82.87 o 
   7   5   5     3117.05     3187.21    115.42 o 
   9   5   5       42.88      103.94     42.43 o 
  11   5   5      698.67      725.02     76.38 o 
  13   5   5       24.74      151.08    102.23 o 
  15   5   5      236.91      388.07    326.63 o 
  17   5   5        0.46     -106.32    109.96 o 
 -18   6   5      541.23      387.95    132.43 o 
 -16   6   5      889.41     1015.96    120.90 o 
 -14   6   5      234.20      193.28     77.38 o 
 -12   6   5     4792.21     5235.50    233.71 o 
 -10   6   5      871.78     1260.27    119.61 o 
  -8   6   5     3555.54     4037.92    184.41 o 
  -6   6   5     5860.32     5844.27    232.12 o 
  -4   6   5    16171.20    18179.04    528.91 o 
  -2   6   5     1458.09     1675.30     72.34 o 
   0   6   5    23221.32    28195.53    733.44 o 
   2   6   5    12291.30    12046.87    329.37 o 
   4   6   5     1875.47     1811.93    113.98 o 
   6   6   5       17.05       83.13     41.06 o 
   8   6   5     4027.64     3548.83    144.69 o 
  10   6   5     3862.44     3651.99    180.27 o 
  12   6   5      524.33      415.78    102.28 o 
  14   6   5      406.96      472.14    137.61 o 
  16   6   5      193.93      157.97    122.44 o 
 -17   7   5      780.39      654.17    118.84 o 
 -15   7   5      410.90      330.80     91.92 o 
 -13   7   5     3140.79     3215.23    192.64 o 
 -11   7   5     2310.24     2301.32    148.09 o 
  -9   7   5     1607.02     1941.98    129.57 o 
  -7   7   5     1106.23     1186.14    103.91 o 
  -5   7   5     5254.83     5983.33    242.28 o 
  -3   7   5      737.61      851.83     64.53 o 
  -1   7   5      442.86      345.41     43.27 o 
   1   7   5     4815.23     5242.21    165.51 o 
   3   7   5     5031.90     5595.17    176.11 o 
   5   7   5      167.00      219.52     39.54 o 
   7   7   5       17.56       37.51     49.28 o 
   9   7   5      857.97      642.21     89.21 o 
  11   7   5      303.62      347.51     95.09 o 
  13   7   5       32.21       -4.84    105.16 o 
  15   7   5      242.94       74.33    166.97 o 
 -16   8   5       37.82       18.13     84.40 o 
 -14   8   5      179.29      241.00     93.05 o 
 -12   8   5       15.07      -53.76     75.35 o 
 -10   8   5     1612.54     1348.85    139.13 o 
  -8   8   5     1562.62     1515.57    120.56 o 
  -6   8   5       49.14      210.61     68.43 o 
  -4   8   5      445.96      465.85     76.49 o 
  -2   8   5     1813.15     1810.18     97.16 o 
   0   8   5     1615.70     1771.20     85.29 o 
   2   8   5     2521.55     2479.51    103.99 o 
   4   8   5      186.55       79.08     55.90 o 
   6   8   5      272.61      209.30     59.34 o 
   8   8   5      885.57      981.97    116.36 o 
  10   8   5       21.93       88.84     76.35 o 
  12   8   5       29.77      -11.26     99.39 o 
  14   8   5       46.45      -44.29    222.06 o 
 -15   9   5       56.58      197.40     96.65 o 
 -13   9   5     1276.20     1169.74    137.78 o 
 -11   9   5     2629.70     2679.00    171.82 o 
  -9   9   5        5.80      -24.30     68.70 o 
  -7   9   5     2300.69     2411.35    152.54 o 
  -5   9   5     1909.83     1917.04    182.90 o 
  -3   9   5      187.90      351.82     72.93 o 
  -1   9   5     1264.99     1591.80    172.22 o 
   1   9   5     4505.41     4641.95    160.02 o 
   3   9   5     3649.81     3762.78    156.47 o 
   5   9   5      786.35      825.40     93.51 o 
   7   9   5     3976.12     3791.14    192.64 o 
   9   9   5     3006.07     2873.83    196.86 o 
  11   9   5      341.49      162.23     91.82 o 
  13   9   5       17.26      224.94    148.42 o 
 -14  10   5      129.87      121.16     99.49 o 
 -12  10   5      687.65      496.83    149.75 o 
 -10  10   5     1302.27     1236.68    144.28 o 
  -8  10   5     1825.34     1899.67    148.65 o 
  -6  10   5      878.89     1049.44    111.01 o 
  -4  10   5     4592.89     5015.88    228.64 o 
  -2  10   5      303.29      235.84     74.90 o 
   0  10   5      902.05     1012.06     86.12 o 
   2  10   5      245.64      167.15     70.07 o 
   4  10   5        4.04        9.81     80.82 o 
   6  10   5        0.07      -38.32     68.70 o 
   8  10   5      222.36      312.19     90.56 o 
  10  10   5      275.24      227.45     91.54 o 
  12  10   5       55.60       83.36     99.27 o 
 -13  11   5      288.89      105.46     97.62 o 
 -11  11   5     1260.61     1345.34    144.03 o 
  -9  11   5       13.96        1.09     80.23 o 
  -7  11   5      890.01      711.72    108.60 o 
  -5  11   5      657.61      882.27    109.14 o 
  -3  11   5     1689.43     1949.75    154.18 o 
  -1  11   5      399.13      457.03    105.75 o 
   1  11   5      192.38      242.87     97.26 o 
   3  11   5     1330.96     1689.09    227.19 o 
   5  11   5      268.81      440.82     90.41 o 
   7  11   5      269.73      211.33     83.82 o 
   9  11   5     1321.27     1382.41    137.13 o 
  11  11   5      136.85      191.04    109.81 o 
 -10  12   5     1418.68     1200.82    139.98 o 
  -8  12   5       64.61       69.27     86.37 o 
  -6  12   5     1208.56     1310.68    166.57 o 
  -4  12   5      453.09      751.93    200.55 o 
  -2  12   5      461.37      479.94    114.78 o 
   0  12   5      421.78      214.27    119.11 o 
   2  12   5     3750.05     3967.04    326.05 o 
   4  12   5     1030.98     1169.78    144.11 o 
   6  12   5      144.79       47.62     97.65 o 
   8  12   5      477.05      195.10     96.61 o 
  -7  13   5      207.44      159.70     95.42 o 
  -5  13   5      131.75      292.34    115.26 o 
  -3  13   5      198.37       91.74    100.82 o 
  -1  13   5      164.53      194.68    151.79 o 
   1  13   5        0.07      -12.29    278.85 o 
   3  13   5      339.00      396.47    171.13 o 
   5  13   5      135.15      172.99    111.35 o 
  -2  14   5      212.37       85.90    155.36 o 
   0  14   5      375.33      435.58    175.94 o 
 -20   0   6      377.45      138.30    251.86 o 
 -18   0   6     1997.83     1539.27    302.46 o 
 -16   0   6     4237.48     4589.04    314.55 o 
 -14   0   6      406.97      471.92    144.09 o 
 -12   0   6     5884.94     5774.41    258.51 o 
 -10   0   6    12270.97    13026.96    503.48 o 
  -8   0   6    46399.68    45933.79   1655.80 o 
  -6   0   6     6027.66     7719.71    559.94 o 
  -4   0   6  1083608.00  1099537.88  39033.02 o 
  -2   0   6   314409.78   325903.94  13956.39 o 
   0   0   6    56805.89    51198.74   1900.73 o 
   2   0   6     2276.76     2215.30    129.87 o 
   4   0   6    48111.02    42737.17   1852.57 o 
   6   0   6    34587.49    29077.28   1061.20 o 
   8   0   6     1063.80      936.87     76.71 o 
  10   0   6     7673.47     7977.68    613.35 o 
  12   0   6     2152.89     2568.02    200.14 o 
  14   0   6       65.21       24.22     97.82 o 
  16   0   6      731.09      976.90    298.52 o 
  18   0   6      196.35      311.38    132.66 o 
 -21   1   6       35.15      264.20    171.75 o 
 -19   1   6      618.36      372.07    179.71 o 
 -17   1   6       31.04       34.20     90.74 o 
 -15   1   6      214.83      241.18     70.10 o 
 -13   1   6      268.74      335.45     87.64 o 
 -11   1   6        7.12       24.01     34.52 o 
  -9   1   6    12764.80    11949.32    325.14 o 
  -7   1   6      252.75      131.98     27.23 o 
  -5   1   6    13065.22    15274.19    397.52 o 
  -3   1   6    73489.52    85826.72   2163.51 o 
  -1   1   6     1686.00     1050.55     39.62 o 
   1   1   6     6235.05     4867.56    151.29 o 
   3   1   6     2327.06     2224.41    113.28 o 
   5   1   6      291.44      436.81     72.58 o 
   7   1   6      174.73      278.86     45.93 o 
   9   1   6        2.35      -40.04     33.72 o 
  11   1   6      307.92      172.95     56.31 o 
  13   1   6      287.33      219.70     91.53 o 
  15   1   6      247.47      200.38     74.14 o 
  17   1   6        0.99       87.55     78.32 o 
 -20   2   6       82.96      104.47    128.78 o 
 -18   2   6      126.21      175.92     83.98 o 
 -16   2   6     2474.59     2750.41    161.42 o 
 -14   2   6     2201.56     2148.04    132.19 o 
 -12   2   6      307.57      336.45     55.45 o 
 -10   2   6     4979.52     4484.21    177.00 o 
  -8   2   6      952.89     1088.72     63.66 o 
  -6   2   6      261.94      280.91     40.83 o 
  -4   2   6    18285.42    18095.84    468.92 o 
  -2   2   6     8454.08     7639.83    205.62 o 
   0   2   6     3453.95     2971.21     90.81 o 
   2   2   6     1717.69     1448.19     64.59 o 
   4   2   6     3843.10     2937.49    104.03 o 
   6   2   6      601.27      735.29     44.93 o 
   8   2   6     3377.53     2852.45    101.65 o 
  10   2   6     3395.92     3366.44    177.76 o 
  12   2   6       11.62       72.84     57.20 o 
  14   2   6       41.59       73.19     66.41 o 
  16   2   6      717.46      707.72     98.04 o 
  18   2   6      282.66      220.11    208.57 o 
 -21   3   6       39.83       28.33    127.50 o 
 -19   3   6       35.21      115.02     88.15 o 
 -17   3   6     1019.43     1153.08    118.52 o 
 -15   3   6     2762.93     3185.88    173.66 o 
 -13   3   6      664.43      845.06     93.02 o 
 -11   3   6    15878.68    16600.76    564.56 o 
  -9   3   6    15454.83    16373.61    489.34 o 
  -7   3   6     4167.60     4171.83    197.06 o 
  -5   3   6     1128.96     1451.80     80.87 o 
  -3   3   6     8416.03     9234.00    249.37 o 
  -1   3   6     2991.38     3141.35     97.87 o 
   1   3   6     1678.02     1781.40     93.95 o 
   3   3   6    17480.01    16672.58    414.48 o 
   5   3   6    28418.43    27090.63    703.48 o 
   7   3   6     1107.57     1076.60     93.19 o 
   9   3   6     3947.09     3450.15    122.96 o 
  11   3   6     3981.33     3687.42    167.90 o 
  13   3   6     1252.45     1418.38    109.67 o 
  15   3   6       65.80      -32.23     92.01 o 
  17   3   6      507.78      507.41    139.44 o 
 -20   4   6       22.76       94.12    100.74 o 
 -18   4   6      124.72        3.66     78.91 o 
 -16   4   6       14.79       55.06     73.84 o 
 -14   4   6      291.44      348.22     82.25 o 
 -12   4   6     2570.16     2659.82    162.45 o 
 -10   4   6     1382.07     1793.65    158.72 o 
  -8   4   6     2131.87     2405.25    138.33 o 
  -6   4   6      286.75      224.07     48.50 o 
  -4   4   6       47.31       71.27     23.88 o 
  -2   4   6      146.84      141.64     25.77 o 
   0   4   6     6694.91     8063.37    224.18 o 
   2   4   6      154.23      117.67     29.72 o 
   4   4   6    11647.21    11820.62    302.73 o 
   6   4   6      319.03      408.19     41.82 o 
   8   4   6        0.62      -36.81     33.80 o 
  10   4   6      272.90      197.71     51.87 o 
  12   4   6      137.62       60.49     56.44 o 
  14   4   6       25.61      -69.43    128.18 o 
  16   4   6       57.60      -55.29     97.13 o 
  18   4   6        1.13       17.58    131.80 o 
 -19   5   6      506.58      636.91    116.65 o 
 -17   5   6      877.76      903.53    117.92 o 
 -15   5   6      941.32      842.42    106.45 o 
 -13   5   6      113.20      161.71     73.92 o 
 -11   5   6     7200.94     6944.46    346.33 o 
  -9   5   6    14054.40    13557.52    472.00 o 
  -7   5   6     5429.31     5849.06    231.45 o 
  -5   5   6     9958.71    10758.76    376.39 o 
  -3   5   6    21500.58    22592.24    588.78 o 
  -1   5   6    16838.83    17369.75    457.63 o 
   1   5   6     3959.50     3594.75    150.26 o 
   3   5   6    13162.07    11535.83    316.11 o 
   5   5   6    15666.56    14121.37    361.81 o 
   7   5   6      574.85      524.23     53.05 o 
   9   5   6     2581.78     2562.12    114.90 o 
  11   5   6     3880.25     3934.34    179.70 o 
  13   5   6     1257.12     1227.94    166.32 o 
  15   5   6       31.71      -65.07     98.06 o 
  17   5   6      260.33      348.17    155.16 o 
 -18   6   6       24.70       45.64     86.29 o 
 -16   6   6        5.63       92.94     81.80 o 
 -14   6   6      140.67      199.16     81.80 o 
 -12   6   6      398.84      380.94     92.34 o 
 -10   6   6     4982.21     4875.68    236.99 o 
  -8   6   6     1525.73     1914.48    155.80 o 
  -6   6   6       11.44      119.21     55.48 o 
  -4   6   6     1567.02     1692.51     92.57 o 
  -2   6   6     1937.76     1919.97     78.43 o 
   0   6   6     2669.29     2800.28    101.77 o 
   2   6   6     1664.81     1429.82     69.43 o 
   4   6   6     8879.29     7858.14    253.23 o 
   6   6   6      514.56      588.51     52.66 o 
   8   6   6        6.41      -17.73     41.32 o 
  10   6   6        5.61       52.44     78.18 o 
  12   6   6      161.12      179.86    103.70 o 
  14   6   6      142.81      294.44    123.65 o 
  16   6   6       15.55       37.17    114.29 o 
 -17   7   6       19.34      -46.46     85.10 o 
 -15   7   6      449.26      344.25     93.44 o 
 -13   7   6      199.02      208.01     80.12 o 
 -11   7   6      955.25      804.34     99.13 o 
  -9   7   6      527.27      542.03    103.89 o 
  -7   7   6     1513.04     1953.36    123.79 o 
  -5   7   6      406.15      778.76     85.69 o 
  -3   7   6       27.26       34.62     35.81 o 
  -1   7   6       10.86       29.95     33.25 o 
   1   7   6      263.63      281.50     43.42 o 
   3   7   6     1395.38     1293.52     98.56 o 
   5   7   6     1288.25     1356.61     70.33 o 
   7   7   6      533.97      522.95     66.14 o 
   9   7   6     1159.12      919.33     97.60 o 
  11   7   6      717.29      822.16    116.93 o 
  13   7   6       37.08      -47.56     94.50 o 
  15   7   6       14.82       76.31    113.62 o 
 -18   8   6      620.30      491.67    263.33 o 
 -16   8   6     1273.44     1283.15    141.28 o 
 -14   8   6        1.32       56.15     84.91 o 
 -12   8   6     1043.11     1017.19    185.66 o 
 -10   8   6     4398.10     4569.52    216.91 o 
  -8   8   6     2876.77     3557.75    252.20 o 
  -6   8   6      179.06      376.83     77.06 o 
  -4   8   6     1047.21      889.41     88.79 o 
  -2   8   6      612.27      728.97     68.55 o 
   0   8   6      501.82      553.40     64.78 o 
   2   8   6     1227.31     1329.11     76.20 o 
   4   8   6     6950.05     6517.58    204.28 o 
   6   8   6     7167.93     7442.72    256.33 o 
   8   8   6      100.01      -52.55     65.74 o 
  10   8   6     6975.20     6617.48    322.75 o 
  12   8   6      879.82      824.14    159.23 o 
  14   8   6       13.47      -60.24    110.09 o 
 -15   9   6      363.56      535.20    111.37 o 
 -13   9   6       38.49       41.17     86.62 o 
 -11   9   6       21.94      -47.60     72.82 o 
  -9   9   6     1381.96     1205.06    122.04 o 
  -7   9   6       13.60       16.13     64.40 o 
  -5   9   6      251.94      437.75     83.32 o 
  -3   9   6      238.00      172.03     84.72 o 
  -1   9   6      476.22      531.31     66.96 o 
   1   9   6     2095.97     1843.37     91.98 o 
   3   9   6      519.10      431.87     64.46 o 
   5   9   6      545.21      443.89     71.53 o 
   7   9   6      154.46      137.44     74.29 o 
   9   9   6      236.38      151.79     81.10 o 
  11   9   6        1.71      -51.53    153.93 o 
  13   9   6       16.49       -8.36    114.72 o 
 -14  10   6      197.95       78.30     95.61 o 
 -12  10   6       10.26       32.31     87.23 o 
 -10  10   6     1072.23     1198.84    227.28 o 
  -8  10   6      105.69      126.73     77.77 o 
  -6  10   6       16.80       57.27     73.53 o 
  -4  10   6     1443.69     1617.77    124.65 o 
  -2  10   6     2292.07     2662.58    233.54 o 
   0  10   6     1155.30      889.12     95.16 o 
   2  10   6      180.06      148.89     69.68 o 
   4  10   6     1957.59     1940.18    133.88 o 
   6  10   6      352.40      459.68    143.46 o 
   8  10   6        6.68       13.79     72.71 o 
  10  10   6      405.54      250.61    105.20 o 
  12  10   6      547.46      528.03    170.34 o 
 -13  11   6        0.11       64.47     98.80 o 
 -11  11   6     1460.65     1459.03    148.20 o 
  -9  11   6     2488.16     2087.44    160.42 o 
  -7  11   6       25.87       73.85     78.36 o 
  -5  11   6     1250.13     1492.15    188.74 o 
  -3  11   6     1808.45     1906.81    139.59 o 
  -1  11   6     2319.23     2927.36    196.23 o 
   1  11   6      209.15      133.99     86.18 o 
   3  11   6     3708.63     3481.87    219.98 o 
   5  11   6     1649.41     1637.69    215.05 o 
   7  11   6        4.41       37.46     78.46 o 
   9  11   6      183.84       46.36     85.58 o 
  11  11   6      299.46      591.06    160.20 o 
 -10  12   6       58.70       47.27     90.33 o 
  -8  12   6       35.54      174.96     88.05 o 
  -6  12   6       45.85       17.35     80.15 o 
  -4  12   6      216.39      104.75     98.06 o 
  -2  12   6      773.07      849.19    128.44 o 
   0  12   6       45.56      -73.14     94.07 o 
   2  12   6      338.46      364.76    158.58 o 
   4  12   6        8.64       -8.38     93.20 o 
   6  12   6       76.55      164.92    104.39 o 
   8  12   6       34.25      116.88     91.86 o 
  -7  13   6      450.43      306.88    100.88 o 
  -5  13   6      293.25      290.83    120.41 o 
  -3  13   6     1038.02      928.35    146.39 o 
  -1  13   6      394.76      377.93    163.85 o 
   1  13   6      800.11      372.27    195.08 o 
   3  13   6     1501.24     1558.85    228.49 o 
   5  13   6      475.03      427.75    164.17 o 
 -21   1   7       18.30      188.65    169.89 o 
 -19   1   7      280.93      290.77    119.74 o 
 -17   1   7      556.68      561.90    143.84 o 
 -15   1   7     5056.52     5108.79    198.02 o 
 -13   1   7     2383.18     2688.97    138.62 o 
 -11   1   7       87.37      250.51     41.48 o 
  -9   1   7    12655.79    12097.35    330.00 o 
  -7   1   7    22396.31    22882.12    595.31 o 
  -5   1   7      452.68      568.22     53.28 o 
  -3   1   7     1427.54     1223.83     49.45 o 
  -1   1   7    10011.36     9450.62    237.03 o 
   1   1   7     5658.73     5288.39    187.84 o 
   3   1   7     1497.75     1155.15     62.59 o 
   5   1   7    30562.29    26655.14    686.31 o 
   7   1   7    14474.02    13621.64    366.34 o 
   9   1   7        3.13       29.73     47.71 o 
  11   1   7        8.73        8.85     61.35 o 
  13   1   7      353.65      386.86     73.86 o 
  15   1   7      297.72      250.49     81.89 o 
  17   1   7       55.11       -6.73     74.20 o 
 -20   2   7     1319.03     1458.30    182.23 o 
 -18   2   7      100.96       15.11     88.88 o 
 -16   2   7     1504.94     1485.07    120.28 o 
 -14   2   7      672.80      775.81     86.95 o 
 -12   2   7     1286.03     1509.66    111.46 o 
 -10   2   7      356.84      493.78     42.83 o 
  -8   2   7     7117.60     7846.53    221.14 o 
  -6   2   7     2281.32     2355.30    109.91 o 
  -4   2   7        1.43       39.09     19.87 o 
  -2   2   7     4229.94     3711.05    110.51 o 
   0   2   7      111.79      106.92     22.62 o 
   2   2   7     3341.33     3049.56     91.15 o 
   4   2   7     3380.83     3133.59    101.35 o 
   6   2   7    12430.46    10645.16    290.63 o 
   8   2   7     2976.79     2867.74    105.04 o 
  10   2   7     2428.96     2185.65    119.87 o 
  12   2   7     4565.09     4366.77    194.44 o 
  14   2   7      547.81      578.04     87.47 o 
  16   2   7       46.58       -6.66     67.01 o 
  18   2   7       49.97     -139.42    107.99 o 
 -21   3   7      420.10      565.04    155.48 o 
 -19   3   7       90.62      285.91     95.74 o 
 -17   3   7      501.74      626.56     99.61 o 
 -15   3   7       84.43       85.53     95.08 o 
 -13   3   7      906.30      878.14     92.12 o 
 -11   3   7      643.11      823.96     84.11 o 
  -9   3   7     3123.67     2675.49    111.78 o 
  -7   3   7     2639.05     2133.72     91.03 o 
  -5   3   7      494.57      395.94     30.81 o 
  -3   3   7      962.80      820.40     40.37 o 
  -1   3   7      102.70       77.58     22.40 o 
   1   3   7        4.02       24.69     23.03 o 
   3   3   7    14227.99    13028.27    326.77 o 
   5   3   7      646.26      486.82     39.88 o 
   7   3   7      168.15       94.26     34.93 o 
   9   3   7       98.26       20.80     41.54 o 
  11   3   7      817.46      898.23     85.74 o 
  13   3   7     1228.02     1251.07    105.45 o 
  15   3   7       21.10      -27.79    123.68 o 
  17   3   7       68.52      117.48    119.08 o 
 -20   4   7      131.13      152.48    105.16 o 
 -18   4   7       94.75       17.62     81.08 o 
 -16   4   7      251.77      280.56     83.35 o 
 -14   4   7     4747.30     5304.81    236.01 o 
 -12   4   7       82.18      253.71     66.97 o 
 -10   4   7     4838.14     4391.52    213.49 o 
  -8   4   7    12375.47    11641.06    404.84 o 
  -6   4   7     2955.42     3050.49    137.18 o 
  -4   4   7       97.34      237.81     40.73 o 
  -2   4   7     6952.62     6167.97    176.58 o 
   0   4   7    22658.84    20155.55    526.18 o 
   2   4   7     3545.49     4075.95    174.83 o 
   4   4   7     5984.25     4681.26    154.59 o 
   6   4   7    10384.05     9015.02    254.76 o 
   8   4   7     1203.36     1112.69     65.67 o 
  10   4   7        4.70       31.55     52.24 o 
  12   4   7     2336.83     2374.08    140.55 o 
  14   4   7      806.30      771.24    143.80 o 
  16   4   7       19.86     -103.60     97.78 o 
 -19   5   7      158.51      151.79    100.33 o 
 -17   5   7       29.95      -92.34     73.89 o 
 -15   5   7       99.34       25.20     73.63 o 
 -13   5   7      839.29     1017.89    104.99 o 
 -11   5   7        0.87       31.70     58.05 o 
  -9   5   7     5848.48     5599.33    231.51 o 
  -7   5   7     6680.94     8051.33    487.75 o 
  -5   5   7      837.82     1056.33     59.53 o 
  -3   5   7      670.84      528.52     38.79 o 
  -1   5   7      163.77      104.86     30.31 o 
   1   5   7     2682.10     2903.41    121.43 o 
   3   5   7     2117.26     2368.49     91.92 o 
   5   5   7     2972.83     2970.29    102.09 o 
   7   5   7      100.24       74.02     38.82 o 
   9   5   7     1723.36     1777.48     96.71 o 
  11   5   7      526.88      388.35     87.26 o 
  13   5   7      186.37      247.94    129.87 o 
  15   5   7       95.03       80.69    113.56 o 
  17   5   7       88.42      293.41    143.74 o 
 -18   6   7      399.73      328.24    141.35 o 
 -16   6   7      733.88      603.67    107.16 o 
 -14   6   7     1233.98     1136.57    114.52 o 
 -12   6   7      200.00       45.78     67.07 o 
 -10   6   7     2209.94     2503.87    146.65 o 
  -8   6   7    14242.63    14648.15    508.81 o 
  -6   6   7    17388.55    17758.42    602.95 o 
  -4   6   7      864.28     1378.69     63.50 o 
  -2   6   7    17299.92    18271.48    485.76 o 
   0   6   7      718.50      789.17     52.99 o 
   2   6   7      189.59      177.38     37.92 o 
   4   6   7     2008.18     2221.79     88.24 o 
   6   6   7     5727.12     5544.71    212.87 o 
   8   6   7        4.89       40.46     42.82 o 
  10   6   7     1016.52      936.70    104.52 o 
  12   6   7     1184.76     1161.42    235.56 o 
  14   6   7      306.45      308.12    126.59 o 
  16   6   7        2.07       -7.59    109.96 o 
 -17   7   7       10.66      238.94     98.12 o 
 -15   7   7      117.43       85.41     82.21 o 
 -13   7   7      669.50      718.75    102.30 o 
 -11   7   7       68.82      123.20     73.52 o 
  -9   7   7     6248.69     6466.13    266.21 o 
  -7   7   7     4799.80     4616.51    205.50 o 
  -5   7   7      614.33      768.39    110.52 o 
  -3   7   7     2276.51     2624.63    114.29 o 
  -1   7   7     3761.78     4210.98    140.12 o 
   1   7   7     1359.88     1526.82     92.61 o 
   3   7   7      835.92      764.00     59.40 o 
   5   7   7     3423.42     2995.07    109.24 o 
   7   7   7     6472.55     6588.03    231.15 o 
   9   7   7        7.41      -28.09     53.65 o 
  11   7   7     2413.05     2250.40    209.44 o 
  13   7   7      572.49      750.86    148.20 o 
  15   7   7       54.25      -83.29    104.85 o 
 -18   8   7       34.44       14.63     96.70 o 
 -16   8   7      289.41      323.44    103.53 o 
 -14   8   7      624.34      746.80    114.32 o 
 -12   8   7       86.38      174.85     86.09 o 
 -10   8   7        8.10      181.64     73.33 o 
  -8   8   7     1239.26     1165.82    112.64 o 
  -6   8   7       66.92       65.45     60.90 o 
  -4   8   7      564.70      448.15     72.78 o 
  -2   8   7      376.35      289.08     57.80 o 
   0   8   7       33.58       10.66     48.02 o 
   2   8   7     1938.92     1856.79     90.15 o 
   4   8   7      658.12      608.10     59.84 o 
   6   8   7      188.79      355.74     66.06 o 
   8   8   7      329.10      375.08     82.14 o 
  10   8   7      284.96      181.10    202.95 o 
  12   8   7      285.39      335.22    124.33 o 
  14   8   7        9.74       69.57    121.94 o 
 -15   9   7     2067.74     2198.92    176.79 o 
 -13   9   7     3318.88     3165.58    198.16 o 
 -11   9   7       26.10      168.05     79.23 o 
  -9   9   7     4074.21     4111.79    212.76 o 
  -7   9   7     5472.25     5972.49    278.98 o 
  -5   9   7     3208.45     3545.00    183.43 o 
  -3   9   7      753.19      514.02     79.65 o 
  -1   9   7     4381.99     4378.57    197.57 o 
   1   9   7     4022.24     4937.40    202.70 o 
   3   9   7      839.52      704.80     74.21 o 
   5   9   7     4257.37     3944.25    165.82 o 
   7   9   7     1711.02     1536.33    124.41 o 
   9   9   7        2.35      -54.69     85.56 o 
  11   9   7      254.74      191.92    116.67 o 
  13   9   7      683.27      758.70    161.68 o 
 -14  10   7       19.09      144.56     99.81 o 
 -12  10   7       90.73      239.67     91.90 o 
 -10  10   7        1.48      -40.72     80.45 o 
  -8  10   7      959.03     1037.26    118.68 o 
  -6  10   7     1038.63     1178.55    117.85 o 
  -4  10   7     1673.49     1557.26    172.51 o 
  -2  10   7     3619.33     3403.46    178.58 o 
   0  10   7      445.72      178.54     69.64 o 
   2  10   7     2374.38     2423.89    145.10 o 
   4  10   7     1074.62     1023.14     86.95 o 
   6  10   7      958.87      761.51    102.28 o 
   8  10   7      151.75      310.32    125.45 o 
  10  10   7      120.22      497.35    129.80 o 
  12  10   7       83.28      182.80    126.38 o 
 -13  11   7       80.75      252.41    103.79 o 
 -11  11   7       18.87       97.17     88.04 o 
  -9  11   7      567.34      777.99    111.07 o 
  -7  11   7      104.43      -19.28    127.56 o 
  -5  11   7       66.76      -33.79     72.87 o 
  -3  11   7      214.38      147.36     83.42 o 
  -1  11   7      770.07      524.75    111.49 o 
   1  11   7     1056.77     1197.29    134.41 o 
   3  11   7      324.76      275.92     97.80 o 
   5  11   7     1648.58     1648.89    159.59 o 
   7  11   7      723.21      650.34    106.83 o 
   9  11   7        0.28      -33.63     94.19 o 
 -10  12   7      756.11      654.67    118.54 o 
  -8  12   7     2926.42     3087.71    207.03 o 
  -6  12   7      405.45      263.09     95.08 o 
  -4  12   7        0.85      -61.52     85.27 o 
  -2  12   7      449.38      502.95    124.47 o 
   0  12   7     2141.30     1971.30    171.36 o 
   2  12   7       60.51      125.83    246.80 o 
   4  12   7     1588.84     1330.18    154.78 o 
   6  12   7     1431.19     1330.69    201.55 o 
   8  12   7      472.20      968.79    180.18 o 
  -7  13   7       59.34      133.47    134.15 o 
  -5  13   7       16.18       27.73    108.71 o 
  -3  13   7      169.36      -12.00     99.28 o 
  -1  13   7        0.61       51.53    101.82 o 
   1  13   7      342.63      379.20    162.47 o 
   3  13   7      183.05      141.00    153.50 o 
   5  13   7        0.03       73.24    134.36 o 
 -20   0   8       33.63     -303.58    219.25 o 
 -18   0   8      180.25      416.02    238.37 o 
 -16   0   8       22.43       58.24     96.86 o 
 -14   0   8     1754.74     1516.56    120.21 o 
 -12   0   8     3189.34     3351.51    181.07 o 
 -10   0   8     2955.84     2767.99    222.63 o 
  -8   0   8     5249.13     4793.52    419.19 o 
  -6   0   8   127834.61   133317.28   4756.39 o 
  -4   0   8    18286.26    19357.27   1252.56 o 
  -2   0   8     6640.84     5304.39    210.59 o 
   0   0   8    14710.84    11983.48    467.72 o 
   2   0   8      240.31      169.78     59.59 o 
   4   0   8     5271.75     4669.74    244.32 o 
   6   0   8     7351.19     7097.04    283.06 o 
   8   0   8    13552.96    10988.92    738.15 o 
  10   0   8     2404.67     2156.49    171.73 o 
  12   0   8        6.00       11.34     83.01 o 
  14   0   8     1020.61     1157.62    152.63 o 
  16   0   8      196.71      420.27    277.72 o 
  18   0   8       18.51       57.06    124.79 o 
 -21   1   8        2.96       31.06    155.32 o 
 -19   1   8        0.95      256.41    107.16 o 
 -17   1   8       19.16       10.26    111.57 o 
 -15   1   8      268.92      249.04     62.25 o 
 -13   1   8      769.57      687.57     69.66 o 
 -11   1   8      243.52      325.02     51.05 o 
  -9   1   8       45.24      279.11     72.27 o 
  -7   1   8     7069.11     6665.99    190.96 o 
  -5   1   8    14032.02    15237.32    464.75 o 
  -3   1   8       83.20      341.01     53.60 o 
  -1   1   8    31760.64    26645.13    643.28 o 
   1   1   8       18.43       65.68     37.49 o 
   3   1   8     1527.19     1346.97     70.25 o 
   5   1   8     4844.30     4919.83    159.51 o 
   7   1   8     3639.15     2941.96    130.22 o 
   9   1   8      586.86      490.57     66.32 o 
  11   1   8      877.19      671.36     78.57 o 
  13   1   8       92.08      -12.22     75.34 o 
  15   1   8       54.60       49.02     67.79 o 
  17   1   8       10.82      -29.22     73.53 o 
 -20   2   8       15.10      152.15    168.90 o 
 -18   2   8      155.64      124.67    100.56 o 
 -16   2   8        0.88      111.82     70.62 o 
 -14   2   8      489.65      460.55     77.32 o 
 -12   2   8     5075.61     5223.29    191.48 o 
 -10   2   8      273.00      205.88     35.73 o 
  -8   2   8     3323.86     3449.85    112.63 o 
  -6   2   8     3814.38     3296.78    105.22 o 
  -4   2   8    14002.64    11975.59    319.34 o 
  -2   2   8     7892.41     7103.17    195.41 o 
   0   2   8     1534.74     1245.36     51.99 o 
   2   2   8      979.56      887.51     42.43 o 
   4   2   8     1461.28     1392.46     65.12 o 
   6   2   8     5492.47     5023.57    151.43 o 
   8   2   8     8891.74     8471.22    328.03 o 
  10   2   8        3.04       53.93     70.27 o 
  12   2   8     1433.90     1255.53    101.11 o 
  14   2   8     2358.33     2288.46    143.55 o 
  16   2   8      166.39      304.13     99.00 o 
 -21   3   8     1100.05      873.89    167.53 o 
 -19   3   8     1237.70     1588.21    179.39 o 
 -17   3   8      145.94      171.03     81.96 o 
 -15   3   8      875.29     1085.69    105.51 o 
 -13   3   8     8238.46     7602.34    297.38 o 
 -11   3   8     3459.08     3657.63    169.76 o 
  -9   3   8      198.64      314.03     85.19 o 
  -7   3   8    11121.91    10496.74    321.25 o 
  -5   3   8     9403.69     9794.28    263.34 o 
  -3   3   8     7862.83     6925.09    193.53 o 
  -1   3   8     1823.93     1510.37     60.28 o 
   1   3   8    17180.67    15605.09    412.39 o 
   3   3   8     9930.78     9534.08    247.29 o 
   5   3   8     1541.36     1482.98     66.45 o 
   7   3   8    10965.83    10601.19    360.84 o 
   9   3   8     8436.33     8333.12    301.57 o 
  11   3   8        3.59       36.73     52.45 o 
  13   3   8     1844.04     1988.60    131.59 o 
  15   3   8      403.08      403.50    135.88 o 
  17   3   8      123.19       -8.48    107.87 o 
 -20   4   8      273.23       65.13    102.08 o 
 -18   4   8      178.02       56.02     84.85 o 
 -16   4   8      403.04      294.53     82.97 o 
 -14   4   8       24.42       32.05     64.69 o 
 -12   4   8      967.96     1126.88    101.24 o 
 -10   4   8      234.64      322.73     67.15 o 
  -8   4   8     1372.41     1056.18     83.47 o 
  -6   4   8       39.39       39.24     25.76 o 
  -4   4   8        2.56       -3.23     20.99 o 
  -2   4   8     2129.45     2021.85     90.23 o 
   0   4   8     2403.32     2762.87     95.53 o 
   2   4   8    14501.30    14505.66    389.47 o 
   4   4   8        2.52       37.47     27.92 o 
   6   4   8       92.27      160.95     38.13 o 
   8   4   8      325.64      293.97     50.50 o 
  10   4   8     1568.50     1604.86    106.29 o 
  12   4   8        0.40        0.97     57.30 o 
  14   4   8        2.45      100.70    105.76 o 
  16   4   8        9.29     -144.30     96.20 o 
 -19   5   8       51.43      202.75    101.13 o 
 -17   5   8       13.49       62.27     81.13 o 
 -15   5   8      416.57      442.95    115.71 o 
 -13   5   8     2793.04     2822.00    176.25 o 
 -11   5   8     2334.32     2709.27    151.40 o 
  -9   5   8     4029.56     3794.30    174.44 o 
  -7   5   8    28203.16    26668.10    875.79 o 
  -5   5   8     9383.86     8314.72    259.55 o 
  -3   5   8       19.06       58.98     27.27 o 
  -1   5   8     3981.51     4096.70    131.47 o 
   1   5   8     1672.96     1530.10     70.71 o 
   3   5   8     4221.78     3757.32    126.14 o 
   5   5   8     2898.99     2766.15    138.64 o 
   7   5   8     5446.06     5195.72    168.06 o 
   9   5   8      485.20      509.38     68.75 o 
  11   5   8        0.87      -34.91     54.59 o 
  13   5   8      155.45      102.54    102.91 o 
  15   5   8      496.67      567.55    142.69 o 
 -18   6   8       10.05       99.19     90.13 o 
 -16   6   8      127.19      152.75     86.14 o 
 -14   6   8      265.27      291.86     85.16 o 
 -12   6   8     2668.82     2922.19    174.46 o 
 -10   6   8       20.38      142.09     64.07 o 
  -8   6   8     1341.70      870.79    106.46 o 
  -6   6   8     3148.25     2595.34    216.01 o 
  -4   6   8      274.25      221.90     32.96 o 
  -2   6   8     2269.72     2353.59    100.44 o 
   0   6   8     5478.73     5852.10    179.52 o 
   2   6   8     2090.85     2028.94     87.63 o 
   4   6   8      191.28      213.09     45.74 o 
   6   6   8       35.48       40.01     39.44 o 
   8   6   8       62.20       42.31     45.92 o 
  10   6   8      245.60      182.64     75.13 o 
  12   6   8        0.65      266.22    169.22 o 
  14   6   8       89.36       29.19    105.82 o 
  16   6   8       34.76      163.97    129.05 o 
 -17   7   8      249.60       89.38     95.95 o 
 -15   7   8       83.09       49.01     78.06 o 
 -13   7   8      187.00      230.69     79.20 o 
 -11   7   8     1012.20     1107.15    112.36 o 
  -9   7   8      526.30      519.29    101.71 o 
  -7   7   8      188.21      285.49     70.06 o 
  -5   7   8      101.35      136.13     92.51 o 
  -3   7   8      151.74      119.50     43.16 o 
  -1   7   8       14.27       11.28     33.07 o 
   1   7   8      321.62      412.71     50.04 o 
   3   7   8     1435.85     1444.63     77.88 o 
   5   7   8      747.58      785.45     59.58 o 
   7   7   8      140.48      122.02     55.01 o 
   9   7   8        5.67       36.99     65.09 o 
  11   7   8      181.43      113.35    100.23 o 
  13   7   8      332.61       43.59     98.96 o 
  15   7   8       49.20      -25.84    105.73 o 
 -18   8   8      400.99      483.22    122.51 o 
 -16   8   8     1162.54     1081.39    142.81 o 
 -14   8   8     2049.04     1980.65    159.17 o 
 -12   8   8     1992.03     2339.69    222.66 o 
 -10   8   8       51.93      191.72     77.72 o 
  -8   8   8     4270.40     4333.20    206.32 o 
  -6   8   8     3451.51     4173.72    197.53 o 
  -4   8   8     1015.12     1249.69    104.38 o 
  -2   8   8      541.60      486.57     73.96 o 
   0   8   8     3692.73     3771.87    136.78 o 
   2   8   8     3256.89     3246.75    125.31 o 
   4   8   8      126.28       63.68     43.47 o 
   6   8   8     4272.26     3596.84    156.58 o 
   8   8   8     7667.94     6991.49    327.42 o 
  10   8   8      213.95       38.20     94.60 o 
  12   8   8       85.31       15.17    104.51 o 
  14   8   8      561.65      328.14    131.58 o 
 -15   9   8        0.22        7.20     90.10 o 
 -13   9   8      216.41      372.49    120.42 o 
 -11   9   8       23.82      -28.06     74.17 o 
  -9   9   8       46.84        8.53     75.11 o 
  -7   9   8       38.98      107.43     79.52 o 
  -5   9   8      754.72      734.71     95.47 o 
  -3   9   8       62.88      207.67     68.78 o 
  -1   9   8     4135.87     4050.32    188.93 o 
   1   9   8     4336.38     4413.85    172.70 o 
   3   9   8       34.64      -14.42     52.41 o 
   5   9   8       26.45       40.18     56.82 o 
   7   9   8      452.47      350.64     84.11 o 
   9   9   8        0.35      -33.65     89.00 o 
  11   9   8      165.43       44.43    104.07 o 
  13   9   8        2.56      126.60    130.03 o 
 -14  10   8      784.43      587.53    120.72 o 
 -12  10   8     1042.59      855.84    122.31 o 
 -10  10   8      152.18      112.20     79.51 o 
  -8  10   8      384.86      252.54     81.03 o 
  -6  10   8     4919.92     4671.49    224.51 o 
  -4  10   8     1773.97     1432.44    120.67 o 
  -2  10   8       25.23      -20.33     63.42 o 
   0  10   8       12.98       56.14     62.16 o 
   2  10   8      664.33      750.93    100.09 o 
   4  10   8        0.92        4.08     67.19 o 
   6  10   8      661.39      786.54    102.92 o 
   8  10   8      910.62      916.73    165.55 o 
  10  10   8      186.91      272.74    121.57 o 
 -13  11   8      292.20      170.48    187.93 o 
 -11  11   8      319.28      204.56     94.78 o 
  -9  11   8     1129.63      963.61    123.87 o 
  -7  11   8     3514.07     3565.00    204.24 o 
  -5  11   8      907.44      958.21    116.37 o 
  -3  11   8      193.86      160.57     79.36 o 
  -1  11   8     1444.11     1346.28    143.54 o 
   1  11   8     2395.28     2426.56    204.03 o 
   3  11   8      134.25      284.74    128.86 o 
   5  11   8      480.17      371.32    108.44 o 
   7  11   8      705.46      512.85    115.81 o 
   9  11   8      350.75      376.69    131.12 o 
 -10  12   8       12.90      -59.09     90.68 o 
  -8  12   8       75.59       82.20    117.34 o 
  -6  12   8      252.44      278.23     97.55 o 
  -4  12   8       69.66       66.00     81.09 o 
  -2  12   8       18.28       -8.78     95.89 o 
   0  12   8      366.48      241.99    102.25 o 
   2  12   8       16.97      -34.81    136.27 o 
   4  12   8      376.40      281.42    159.95 o 
   6  12   8      295.95      152.54    104.77 o 
  -7  13   8     1871.44     1928.93    168.23 o 
  -5  13   8     1393.22     1657.14    207.82 o 
  -3  13   8       34.34      -44.50     97.72 o 
  -1  13   8      535.31      439.99    119.09 o 
   1  13   8      765.10      735.58    187.70 o 
   3  13   8      134.16       12.37    142.91 o 
 -21   1   9       40.42       52.55    226.00 o 
 -19   1   9      622.90      763.53    137.32 o 
 -17   1   9      715.85      660.75    147.77 o 
 -15   1   9      910.07     1107.64    105.03 o 
 -13   1   9      972.54     1031.21     80.73 o 
 -11   1   9    10089.86     9320.63    268.37 o 
  -9   1   9     1189.03     1189.13     76.70 o 
  -7   1   9     7188.92     6796.57    295.40 o 
  -5   1   9    45743.66    43075.88   1100.54 o 
  -3   1   9    12015.10    10863.76    290.55 o 
  -1   1   9     1250.43     1226.92     48.24 o 
   1   1   9     5302.39     4703.78    155.65 o 
   3   1   9      777.56      505.46     51.61 o 
   5   1   9     1293.25      914.45     90.56 o 
   7   1   9     2259.07     2406.69    118.88 o 
   9   1   9     3356.72     3743.34    165.55 o 
  11   1   9       40.60      142.21     60.89 o 
  13   1   9       24.27       10.95     85.53 o 
  15   1   9      254.91      409.13     85.56 o 
  17   1   9      334.83      378.40    160.67 o 
 -20   2   9      357.24      164.20    213.33 o 
 -18   2   9      292.57      143.53     99.43 o 
 -16   2   9       52.86      146.99     70.64 o 
 -14   2   9     1505.05     1280.64    107.08 o 
 -12   2   9     9402.10     8090.24    341.40 o 
 -10   2   9     2673.45     2637.20    100.18 o 
  -8   2   9      347.47      389.70     37.83 o 
  -6   2   9     5204.94     4092.93    138.64 o 
  -4   2   9     4697.86     3524.90    110.61 o 
  -2   2   9     5522.26     5213.68    150.19 o 
   0   2   9      452.74      451.53     33.71 o 
   2   2   9     6317.61     5157.91    142.21 o 
   4   2   9     4851.57     4429.30    142.78 o 
   6   2   9       25.58      -10.15     48.23 o 
   8   2   9     5426.38     5668.60    219.06 o 
  10   2   9     3539.23     3008.62    149.18 o 
  12   2   9       31.16       45.83     58.73 o 
  14   2   9       67.54      190.66     75.20 o 
  16   2   9      136.73      194.16    118.09 o 
 -21   3   9        6.11     -157.01    112.29 o 
 -19   3   9      142.06      319.33    119.59 o 
 -17   3   9       98.43       63.01     74.86 o 
 -15   3   9       23.57       12.14     63.18 o 
 -13   3   9      197.20      247.26     71.31 o 
 -11   3   9     2544.21     3004.36    153.84 o 
  -9   3   9       23.45       -3.40     32.60 o 
  -7   3   9     3146.78     2766.83    109.06 o 
  -5   3   9     5850.87     6287.50    168.95 o 
  -3   3   9     8648.71     7973.02    220.56 o 
  -1   3   9       72.44       74.52     25.08 o 
   1   3   9     7564.50     6843.02    194.80 o 
   3   3   9      662.74      603.33     41.01 o 
   5   3   9       97.54       61.11     30.30 o 
   7   3   9       20.55      -56.10     37.40 o 
   9   3   9     1083.05     1115.74     88.68 o 
  11   3   9      140.90      230.45     62.13 o 
  13   3   9      449.34      424.03     79.54 o 
  15   3   9      267.91      169.28     79.46 o 
  17   3   9       50.89      123.76    124.39 o 
 -20   4   9      689.21      389.66    145.35 o 
 -18   4   9      956.33      822.55    119.79 o 
 -16   4   9      627.85      436.00     91.95 o 
 -14   4   9      176.04      192.70     73.35 o 
 -12   4   9     6637.32     6877.39    303.97 o 
 -10   4   9    11189.13    11927.37    425.37 o 
  -8   4   9       93.76      394.01     77.57 o 
  -6   4   9     4458.47     4586.21    141.30 o 
  -4   4   9    18225.96    16464.72    435.80 o 
  -2   4   9     3809.11     4153.41    193.50 o 
   0   4   9     5518.23     4478.39    138.67 o 
   2   4   9     3587.55     3419.74    114.88 o 
   4   4   9     1658.74     1527.70     74.83 o 
   6   4   9      565.45      491.30     53.33 o 
   8   4   9     4833.39     4011.97    186.85 o 
  10   4   9     7803.78     6731.94    302.11 o 
  12   4   9      415.58      557.06     81.23 o 
  14   4   9      237.33      121.30     86.16 o 
  16   4   9      495.77      484.10    139.36 o 
 -19   5   9      503.08      394.97    116.36 o 
 -17   5   9       46.60       84.94     82.80 o 
 -15   5   9      561.05      775.48    119.18 o 
 -13   5   9      178.72      252.20     94.78 o 
 -11   5   9      540.93      695.35     87.89 o 
  -9   5   9       10.34      -43.44     52.05 o 
  -7   5   9      842.35      935.11     82.85 o 
  -5   5   9        2.28      -25.87     37.46 o 
  -3   5   9       21.51       61.59     35.74 o 
  -1   5   9      505.98      485.98     44.28 o 
   1   5   9      678.07      572.96     65.47 o 
   3   5   9       24.67       -8.83     35.31 o 
   5   5   9      720.04      715.03     52.64 o 
   7   5   9      212.10      202.63     47.45 o 
   9   5   9      391.01      356.17     66.33 o 
  11   5   9      391.77      332.50     74.42 o 
  13   5   9      107.95      208.39    113.16 o 
  15   5   9       15.70       57.81    110.06 o 
 -18   6   9       64.45       57.85     92.02 o 
 -16   6   9      384.73      251.80    100.96 o 
 -14   6   9      543.27      421.69     88.12 o 
 -12   6   9      605.57      459.39     89.42 o 
 -10   6   9     3598.26     3711.90    185.87 o 
  -8   6   9     3500.40     3726.08    175.74 o 
  -6   6   9     1315.59     1191.14     96.26 o 
  -4   6   9     6747.58     5701.82    193.20 o 
  -2   6   9      542.99      495.88     45.34 o 
   0   6   9       23.77        8.24     34.06 o 
   2   6   9     2492.09     2342.10     97.04 o 
   4   6   9     3554.21     3237.04    113.22 o 
   6   6   9      722.26      718.35     64.30 o 
   8   6   9      264.80      291.37     87.15 o 
  10   6   9     1174.08     1477.77    154.06 o 
  12   6   9      270.26      381.01    122.94 o 
  14   6   9       83.39      196.75    116.23 o 
 -17   7   9       21.39       39.89    132.60 o 
 -15   7   9      280.90      227.37     89.73 o 
 -13   7   9      196.87      222.75     79.26 o 
 -11   7   9     4920.32     4848.01    225.93 o 
  -9   7   9     3147.58     3636.51    182.52 o 
  -7   7   9      691.27      703.75     87.37 o 
  -5   7   9    10891.96    10281.64    376.29 o 
  -3   7   9     6330.89     5091.52    213.09 o 
  -1   7   9        5.10       37.27     37.88 o 
   1   7   9      622.94      605.24     56.95 o 
   3   7   9     2387.71     2134.52     97.04 o 
   5   7   9     6139.81     5847.68    178.23 o 
   7   7   9      301.76      334.99     69.26 o 
   9   7   9     5855.69     5666.93    273.57 o 
  11   7   9      865.36      588.89    135.49 o 
  13   7   9        6.23       -1.61     93.73 o 
 -16   8   9        0.24       16.99     91.33 o 
 -14   8   9        1.19      -72.10     79.52 o 
 -12   8   9      331.76      479.58     94.67 o 
 -10   8   9     2579.65     2311.63    154.61 o 
  -8   8   9      616.03      515.70     96.51 o 
  -6   8   9       52.07     -117.79     78.52 o 
  -4   8   9      119.94       63.09     75.46 o 
  -2   8   9      280.86      241.92     77.36 o 
   0   8   9     2270.77     2215.96     99.65 o 
   2   8   9      785.32      895.02     73.16 o 
   4   8   9        3.35       23.37     64.07 o 
   6   8   9      129.44      159.72     63.71 o 
   8   8   9       83.02      108.86     75.75 o 
  10   8   9       72.35        3.71     95.01 o 
  12   8   9       20.30       26.89    151.79 o 
 -15   9   9        0.78       56.43     95.66 o 
 -13   9   9      103.35       74.04    103.87 o 
 -11   9   9      490.53      607.54    103.79 o 
  -9   9   9      502.36      583.45     97.56 o 
  -7   9   9     1329.61     1355.11    132.27 o 
  -5   9   9    10607.42    10689.18    402.01 o 
  -3   9   9     4227.29     4579.61    210.15 o 
  -1   9   9     1395.85     1319.76    107.45 o 
   1   9   9      323.00      410.64     74.49 o 
   3   9   9     2692.39     2770.83    120.74 o 
   5   9   9      439.35      437.84     72.05 o 
   7   9   9     1067.15      915.94    137.65 o 
   9   9   9     1474.42     1462.47    177.25 o 
  11   9   9      463.68      365.42    127.14 o 
 -14  10   9       12.47       50.31     97.41 o 
 -12  10   9       74.47      154.41     90.35 o 
 -10  10   9     1234.93     1212.87    128.45 o 
  -8  10   9      498.16      710.26    129.89 o 
  -6  10   9      260.59      194.05     82.08 o 
  -4  10   9      834.22      980.50    105.14 o 
  -2  10   9      144.13        7.23     68.93 o 
   0  10   9      984.24     1065.96    104.21 o 
   2  10   9      116.45      217.47     69.09 o 
   4  10   9       22.74      -92.17     61.45 o 
   6  10   9       63.43      -25.40     77.19 o 
   8  10   9      303.71      172.70    197.33 o 
  10  10   9      233.13       36.00    166.97 o 
 -13  11   9      237.51      152.49     97.12 o 
 -11  11   9      193.89       65.01     97.70 o 
  -9  11   9        1.91      -70.50     82.50 o 
  -7  11   9       12.37        5.20     80.30 o 
  -5  11   9      267.59      231.82     86.78 o 
  -3  11   9      507.44      571.04     96.65 o 
  -1  11   9      749.70      584.38    175.25 o 
   1  11   9      478.95      378.65    158.54 o 
   3  11   9     1651.39     1350.23    175.76 o 
   5  11   9        5.88       15.70     93.54 o 
   7  11   9      599.33      609.44    172.27 o 
   9  11   9      187.12      213.95    122.51 o 
 -10  12   9     1491.84     1369.22    149.31 o 
  -8  12   9       26.70      -29.54     86.35 o 
  -6  12   9      909.55      749.03    125.61 o 
  -4  12   9     1524.86     1364.05    134.95 o 
  -2  12   9      886.34      977.31    139.94 o 
   0  12   9       93.02       57.27    103.11 o 
   2  12   9     1355.96     1253.91    207.14 o 
   4  12   9     1002.61      703.24    228.81 o 
   6  12   9       79.28      159.51    136.61 o 
  -7  13   9      166.22      234.18    103.48 o 
  -5  13   9        1.25      -63.00    112.11 o 
  -3  13   9      169.67      375.87    118.97 o 
  -1  13   9      201.03      389.60    118.65 o 
   1  13   9        0.15      -21.93    147.06 o 
   3  13   9       39.57       75.99    146.96 o 
 -20   0  10      170.15      123.68    247.36 o 
 -18   0  10      611.26      487.98    247.36 o 
 -16   0  10     1671.35     1946.89    198.84 o 
 -14   0  10     3307.07     4240.68    544.20 o 
 -12   0  10      854.87      985.43     93.19 o 
 -10   0  10     6125.04     5109.12    324.37 o 
  -8   0  10    29825.82    32514.77   1192.12 o 
  -6   0  10     4632.50     5446.48    408.15 o 
  -4   0  10    42554.48    43194.50   1560.31 o 
  -2   0  10    10907.83     8531.91    330.69 o 
   0   0  10     3911.99     3675.63    167.32 o 
   2   0  10      125.28      153.52     61.28 o 
   4   0  10     1435.97      996.83    153.48 o 
   6   0  10     7892.25     7870.32    396.39 o 
   8   0  10      419.85      650.72     99.23 o 
  10   0  10      184.95      197.50    165.28 o 
  12   0  10     2318.61     2131.46    192.38 o 
  14   0  10      590.13      797.91    162.47 o 
  16   0  10      128.34      -57.55    102.78 o 
 -21   1  10      276.63       -0.72    282.22 o 
 -19   1  10      143.12      216.20    142.68 o 
 -17   1  10        2.93      194.36    115.62 o 
 -15   1  10      914.58      853.05     96.29 o 
 -13   1  10       31.12      -10.06     46.74 o 
 -11   1  10     1048.50      888.17     83.39 o 
  -9   1  10     8086.26     8972.62    396.33 o 
  -7   1  10      145.34      234.00     47.89 o 
  -5   1  10     4083.06     4382.89    145.86 o 
  -3   1  10     5404.75     4259.78    128.38 o 
  -1   1  10      511.31      446.13     30.43 o 
   1   1  10     1419.84     1299.94     66.52 o 
   3   1  10      916.12      988.34     65.17 o 
   5   1  10      974.99      678.53     61.60 o 
   7   1  10     1742.85     2139.43    113.62 o 
   9   1  10      219.45      202.57     59.72 o 
  11   1  10      182.14      186.69     61.64 o 
  13   1  10        0.44      -27.99     62.16 o 
  15   1  10        1.32       -1.03     71.72 o 
  17   1  10        9.58      137.31    106.02 o 
 -20   2  10       62.60      284.04    122.57 o 
 -18   2  10      362.90      368.53    116.41 o 
 -16   2  10      429.27      473.27    111.79 o 
 -14   2  10     1256.30     1218.22    138.60 o 
 -12   2  10        1.44       45.63     73.04 o 
 -10   2  10     2688.17     2489.59     96.38 o 
  -8   2  10       59.40       14.46     26.14 o 
  -6   2  10      433.57      498.51     39.64 o 
  -4   2  10       76.70       75.44     27.91 o 
  -2   2  10    10837.93     8836.82    241.93 o 
   0   2  10      315.92      311.82     33.75 o 
   2   2  10     3215.12     2739.01     95.00 o 
   4   2  10     1930.46     1518.98     71.44 o 
   6   2  10     3488.01     3573.20    153.02 o 
   8   2  10        0.59      -34.96     88.29 o 
  10   2  10      484.47      547.96     82.44 o 
  12   2  10     1589.88     1657.02    119.54 o 
  14   2  10       32.34       13.44     68.05 o 
  16   2  10      153.34       40.81     86.83 o 
 -21   3  10       51.45      161.03    132.19 o 
 -19   3  10      461.11      548.30    154.07 o 
 -17   3  10      329.01      207.11     82.33 o 
 -15   3  10      273.12      338.78    129.41 o 
 -13   3  10      556.02      670.70     86.58 o 
 -11   3  10     5712.64     5585.71    228.80 o 
  -9   3  10     4673.46     4240.58    157.36 o 
  -7   3  10      347.81      316.27     34.91 o 
  -5   3  10     1029.59     1168.93     51.98 o 
  -3   3  10     8456.45     6539.82    186.04 o 
  -1   3  10     3151.44     2393.89     85.76 o 
   1   3  10        1.81       25.08     25.16 o 
   3   3  10     4619.95     3323.31    115.59 o 
   5   3  10     4154.96     3392.07    198.48 o 
   7   3  10      773.80      681.39     69.69 o 
   9   3  10     7334.81     7733.03    289.37 o 
  11   3  10     6315.74     6528.50    412.65 o 
  13   3  10       20.60       23.18     66.01 o 
  15   3  10       45.73       85.85     78.12 o 
 -20   4  10      159.48      129.70    123.93 o 
 -18   4  10        0.04        6.06     80.73 o 
 -16   4  10       40.53       -3.65     75.10 o 
 -14   4  10      239.23      245.04     76.34 o 
 -12   4  10     1708.78     1800.06    125.52 o 
 -10   4  10      288.70      282.51     68.22 o 
  -8   4  10       55.85       -9.13     44.62 o 
  -6   4  10        3.60       56.21     24.69 o 
  -4   4  10      662.29      696.50     44.53 o 
  -2   4  10        1.82        9.35     27.99 o 
   0   4  10       36.61       16.07     27.94 o 
   2   4  10       16.38        3.58     29.42 o 
   4   4  10      315.89      386.64     56.52 o 
   6   4  10      343.26      346.01     55.85 o 
   8   4  10      466.40      490.18     69.78 o 
  10   4  10        1.23      117.61     59.10 o 
  12   4  10      472.44      388.31     86.83 o 
  14   4  10       13.98     -124.85     83.24 o 
  16   4  10       10.54     -152.62    101.75 o 
 -19   5  10        0.30       81.45    133.24 o 
 -17   5  10      932.33      928.49    122.31 o 
 -15   5  10      785.28      840.90    106.51 o 
 -13   5  10        2.32       62.75     67.52 o 
 -11   5  10     1366.49     1361.65    110.43 o 
  -9   5  10    14897.12    15342.90    529.09 o 
  -7   5  10     2585.02     3184.16    152.77 o 
  -5   5  10     4544.55     3996.07    128.48 o 
  -3   5  10    36400.91    34416.50    890.03 o 
  -1   5  10    11828.99    10758.68    299.32 o 
   1   5  10      991.93     1005.95     59.67 o 
   3   5  10     2132.59     2001.97     82.26 o 
   5   5  10     3641.84     3495.64    132.16 o 
   7   5  10      301.25      321.00     59.68 o 
   9   5  10      155.08      121.80     55.92 o 
  11   5  10     1533.27     1600.49    117.49 o 
  13   5  10      627.77      649.12    138.00 o 
  15   5  10        2.85      -73.14    108.42 o 
 -18   6  10        9.59        6.89     90.49 o 
 -16   6  10       45.36      109.61     84.88 o 
 -14   6  10      328.32      317.00     91.53 o 
 -12   6  10      690.40      542.27     91.11 o 
 -10   6  10     5595.80     5484.01    235.16 o 
  -8   6  10     3773.94     4721.44    244.14 o 
  -6   6  10      415.60      811.50    162.13 o 
  -4   6  10     1333.53     1052.02     87.40 o 
  -2   6  10     9287.30     7936.09    231.79 o 
   0   6  10     1219.54     1370.09     72.17 o 
   2   6  10     2294.54     2108.38    103.69 o 
   4   6  10      195.63      137.22     41.04 o 
   6   6  10      105.92       23.62     41.81 o 
   8   6  10       18.75       -0.35     59.01 o 
  10   6  10      639.00      454.45     91.74 o 
  12   6  10      476.88      315.86    118.76 o 
  14   6  10        0.98       34.13    100.05 o 
 -17   7  10       29.49       85.16     90.53 o 
 -15   7  10      378.46      354.91     97.94 o 
 -13   7  10       14.65       18.91     82.77 o 
 -11   7  10      181.04       71.47     70.58 o 
  -9   7  10     1134.57      803.35     98.23 o 
  -7   7  10     1341.31     1226.95    105.26 o 
  -5   7  10      727.77      847.00     88.54 o 
  -3   7  10     1063.95     1013.52    135.03 o 
  -1   7  10      114.89       98.10     38.61 o 
   1   7  10      258.29      210.46     45.27 o 
   3   7  10      112.30      101.90     44.20 o 
   5   7  10        9.96      -45.61     39.17 o 
   7   7  10      390.16      402.79     74.33 o 
   9   7  10      891.68      840.07    144.21 o 
  11   7  10      500.52      541.47    126.63 o 
  13   7  10       54.16      191.14    117.38 o 
 -16   8  10     1183.79      938.36    156.45 o 
 -14   8  10       88.87       84.34     79.99 o 
 -12   8  10     1407.97     1407.16    169.27 o 
 -10   8  10     7084.47     7606.78    401.67 o 
  -8   8  10     4053.24     4362.07    317.76 o 
  -6   8  10        0.63      124.46     67.78 o 
  -4   8  10     2966.68     3113.94    163.62 o 
  -2   8  10     5697.85     5555.09    232.59 o 
   0   8  10     1226.11     1414.40     80.35 o 
   2   8  10     1072.43     1069.00     98.77 o 
   4   8  10     7833.72     7491.65    220.01 o 
   6   8  10     3010.11     2854.24    152.16 o 
   8   8  10     1687.56     1449.33    133.49 o 
  10   8  10     1485.23     1484.07    179.55 o 
  12   8  10      458.74      382.54    124.00 o 
 -15   9  10        8.04       31.94     95.85 o 
 -13   9  10      112.26      119.33     87.13 o 
 -11   9  10     1123.60      990.08    131.80 o 
  -9   9  10      107.54       97.93     79.04 o 
  -7   9  10       14.73      -44.12     68.78 o 
  -5   9  10      448.58      552.02     88.55 o 
  -3   9  10      243.92      338.03     77.93 o 
  -1   9  10      695.17      825.17     92.14 o 
   1   9  10       48.96       36.67     74.95 o 
   3   9  10      289.99      167.37     52.20 o 
   5   9  10      125.32      229.44     68.91 o 
   7   9  10        1.85       -0.20     91.70 o 
   9   9  10       27.76      -91.72     95.05 o 
  11   9  10       16.25       36.67    109.21 o 
 -14  10  10      102.71       30.11    114.18 o 
 -12  10  10        2.32      -41.19     81.00 o 
 -10  10  10      180.62      183.06     90.69 o 
  -8  10  10     1709.29     1561.15    140.62 o 
  -6  10  10       98.18       93.09     77.45 o 
  -4  10  10     1856.01     1741.30    150.12 o 
  -2  10  10      241.77      244.15     76.90 o 
   0  10  10      146.47      169.84     68.91 o 
   2  10  10     1046.09      921.78    100.40 o 
   4  10  10     1893.86     1704.86    113.92 o 
   6  10  10      629.56      753.70    114.28 o 
   8  10  10        1.18      -38.30     90.97 o 
  10  10  10      316.12      438.75    136.14 o 
 -13  11  10        2.44     -127.45     84.96 o 
 -11  11  10     1034.53      905.61    131.26 o 
  -9  11  10     2176.43     2586.17    181.47 o 
  -7  11  10      533.23      562.67    105.75 o 
  -5  11  10      374.94      357.79     93.92 o 
  -3  11  10     5260.25     4824.25    232.17 o 
  -1  11  10     2270.28     1947.30    142.30 o 
   1  11  10       23.21      108.13    104.37 o 
   3  11  10      174.36      193.98    207.90 o 
   5  11  10      548.46      546.74    141.78 o 
   7  11  10      193.02       95.16    107.73 o 
 -10  12  10       65.72      -20.76     91.67 o 
  -8  12  10       90.63      123.48     94.92 o 
  -6  12  10       53.27      -22.58     83.47 o 
  -4  12  10      179.69      218.66     87.35 o 
  -2  12  10      301.99      244.00    155.56 o 
   0  12  10        2.61       -8.44    132.11 o 
   2  12  10      135.31        8.87    223.75 o 
   4  12  10      235.08      181.02    203.51 o 
   6  12  10      101.79      219.25    166.41 o 
  -5  13  10      425.03      278.65    120.57 o 
  -3  13  10     1518.89     1848.07    186.40 o 
  -1  13  10      493.43      369.17    123.25 o 
   1  13  10        2.94      193.83    223.75 o 
 -21   1  11      312.37       88.73    173.10 o 
 -19   1  11      399.79      504.62    168.85 o 
 -17   1  11      473.16      405.78    131.55 o 
 -15   1  11     1273.65     1411.11    113.83 o 
 -13   1  11     1348.75     1701.08    100.97 o 
 -11   1  11       39.12      197.52     41.80 o 
  -9   1  11     4339.93     4435.00    144.65 o 
  -7   1  11    48065.90    50234.31   1283.10 o 
  -5   1  11    11571.55    12175.35    332.29 o 
  -3   1  11    11013.30     9091.04    249.01 o 
  -1   1  11    16791.15    14202.54    355.82 o 
   1   1  11     3330.95     3401.37    151.13 o 
   3   1  11     1780.81     1485.69     82.95 o 
   5   1  11     8545.45     7364.43    263.55 o 
   7   1  11     5823.01     5492.87    213.84 o 
   9   1  11     1328.59     1035.82    130.81 o 
  11   1  11      635.89      699.55     93.48 o 
  13   1  11     2448.82     2625.88    157.73 o 
  15   1  11       73.74       57.93     72.80 o 
 -20   2  11      447.82      694.55    244.16 o 
 -18   2  11       26.39       68.62     95.41 o 
 -16   2  11       37.17       17.79     64.60 o 
 -14   2  11      237.06      272.73     72.56 o 
 -12   2  11     1851.57     2462.55    126.51 o 
 -10   2  11     2894.63     3124.33    168.01 o 
  -8   2  11     3667.42     3807.08    125.82 o 
  -6   2  11      432.78      454.66     44.17 o 
  -4   2  11       52.71       80.35     24.88 o 
  -2   2  11     2824.02     2547.06     87.70 o 
   0   2  11     9522.08     9459.72    259.20 o 
   2   2  11     8013.45     8642.83    245.44 o 
   4   2  11      961.43      922.30     73.35 o 
   6   2  11     2873.89     2863.23    134.91 o 
   8   2  11       96.85      106.59     52.38 o 
  10   2  11     3702.39     3677.19    172.85 o 
  12   2  11      251.28      151.14     69.36 o 
  14   2  11       84.34      109.87     68.72 o 
  16   2  11        6.15      -20.10     78.65 o 
 -21   3  11      164.13      123.77    128.55 o 
 -19   3  11      139.02      191.95    116.27 o 
 -17   3  11       49.31       95.26     77.34 o 
 -15   3  11      360.44      447.72    100.78 o 
 -13   3  11     1375.90     1246.62    103.06 o 
 -11   3  11      160.06      180.28     60.62 o 
  -9   3  11     1029.99      819.93     64.32 o 
  -7   3  11     1972.71     1756.76     74.45 o 
  -5   3  11      129.26       77.97     26.17 o 
  -3   3  11      145.44       99.08     27.27 o 
  -1   3  11     2535.15     2326.43     85.88 o 
   1   3  11        4.74       55.12     27.79 o 
   3   3  11       95.34       92.19     33.32 o 
   5   3  11      732.39      768.28     68.63 o 
   7   3  11     1558.04     1542.02    102.08 o 
   9   3  11      408.15      476.56     75.59 o 
  11   3  11     1312.89     1170.08    101.12 o 
  13   3  11      403.86      485.07     87.54 o 
  15   3  11       18.27       38.32     74.12 o 
 -20   4  11      103.61      -50.99    171.11 o 
 -18   4  11       19.40       28.48     84.35 o 
 -16   4  11      607.03      539.48     97.94 o 
 -14   4  11     1183.97     1127.40    109.29 o 
 -12   4  11       10.36      104.69     63.72 o 
 -10   4  11     4254.43     4006.07    182.21 o 
  -8   4  11     8020.59     6707.46    258.31 o 
  -6   4  11     6757.23     5866.51    190.76 o 
  -4   4  11     1863.83     1640.22     70.07 o 
  -2   4  11     9880.20     8616.02    242.15 o 
   0   4  11    16389.51    13599.19    368.34 o 
   2   4  11      996.64      862.94     64.10 o 
   4   4  11     2078.28     1861.63     84.29 o 
   6   4  11      340.00      265.94     57.67 o 
   8   4  11     1506.35     1988.95    119.60 o 
  10   4  11       36.18      -62.89     70.76 o 
  12   4  11      917.28     1034.46    138.43 o 
  14   4  11      887.60      838.53    263.22 o 
 -19   5  11       93.85       14.86    132.59 o 
 -17   5  11       50.03      159.20     91.40 o 
 -15   5  11        3.85      -92.90     70.97 o 
 -13   5  11      926.12      807.33     99.63 o 
 -11   5  11      783.07      635.73     85.00 o 
  -9   5  11      876.99      744.23    106.62 o 
  -7   5  11      600.08      504.22     77.09 o 
  -5   5  11      434.56      679.53     56.97 o 
  -3   5  11     3684.42     3996.89    132.10 o 
  -1   5  11     5216.15     4292.83    140.59 o 
   1   5  11      534.88      742.67     54.37 o 
   3   5  11     1852.16     1826.55     81.74 o 
   5   5  11       23.63       23.95     42.45 o 
   7   5  11      447.10      572.95     72.78 o 
   9   5  11      288.93      315.31     68.00 o 
  11   5  11      293.87      288.62     75.31 o 
  13   5  11       17.09      113.41     87.11 o 
  15   5  11        0.44       69.26    111.17 o 
 -18   6  11      103.92      -48.25     91.94 o 
 -16   6  11      743.62      565.79    128.31 o 
 -14   6  11      663.61      946.63    127.53 o 
 -12   6  11      444.19      381.01     83.42 o 
 -10   6  11        3.15      -29.70     76.76 o 
  -8   6  11     9341.26     9122.67    344.64 o 
  -6   6  11     2477.66     3453.88    165.87 o 
  -4   6  11     3538.96     3399.85    161.29 o 
  -2   6  11     8360.85     8057.00    237.01 o 
   0   6  11     2805.73     2669.85    106.92 o 
   2   6  11     1612.22     1620.54     81.61 o 
   4   6  11      713.76      620.67     58.30 o 
   6   6  11     3898.02     3919.11    172.92 o 
   8   6  11     1773.61     1606.51    109.64 o 
  10   6  11      114.43      140.56     79.52 o 
  12   6  11      306.54       61.23    115.25 o 
  14   6  11      273.74      360.89    179.34 o 
 -17   7  11      396.62      339.36    105.94 o 
 -15   7  11      344.33      205.76     89.02 o 
 -13   7  11      494.90      481.24     92.78 o 
 -11   7  11       59.68       91.14     69.77 o 
  -9   7  11     2226.71     1985.27    136.06 o 
  -7   7  11     5068.31     5430.86    234.21 o 
  -5   7  11      919.35     1496.96    111.06 o 
  -3   7  11      844.80      736.28     84.20 o 
  -1   7  11     4006.58     3727.10    133.81 o 
   1   7  11      828.23      794.48     63.58 o 
   3   7  11     1878.80     1887.20    104.42 o 
   5   7  11       45.74       10.07     46.87 o 
   7   7  11     1210.55     1053.94    109.22 o 
   9   7  11       29.52       40.54    101.49 o 
  11   7  11      281.37       29.33    125.37 o 
  13   7  11      372.34      441.60    182.71 o 
 -16   8  11        0.10      -55.19     82.73 o 
 -14   8  11      537.59      373.82    100.07 o 
 -12   8  11     1093.72     1093.83    188.74 o 
 -10   8  11      281.27      344.72     90.87 o 
  -8   8  11       36.28       -6.37     68.06 o 
  -6   8  11      655.87      489.24     82.72 o 
  -4   8  11      144.07      247.67     71.27 o 
  -2   8  11     1568.98     1719.28    145.24 o 
   0   8  11       23.00       12.52     42.56 o 
   2   8  11      239.94      181.30     50.77 o 
   4   8  11      348.57      317.94     58.57 o 
   6   8  11        2.46      -17.58     69.85 o 
   8   8  11        3.91       86.82     75.47 o 
  10   8  11       37.53       56.69    100.89 o 
  12   8  11        0.52       60.06    111.65 o 
 -15   9  11      474.06      401.60    110.01 o 
 -13   9  11        5.64       13.67     82.82 o 
 -11   9  11      720.23      668.16    133.40 o 
  -9   9  11      722.32      721.52    123.73 o 
  -7   9  11     2065.47     2180.49    148.47 o 
  -5   9  11       39.75       12.98     74.98 o 
  -3   9  11      873.97      922.33     98.58 o 
  -1   9  11     2442.82     2443.97    144.73 o 
   1   9  11      161.77      160.42     58.34 o 
   3   9  11      497.01      425.79     63.44 o 
   5   9  11     1634.13     1743.83    123.76 o 
   7   9  11     1069.21     1071.74    123.27 o 
   9   9  11       35.88       -3.64     94.79 o 
  11   9  11      339.67      293.15    123.73 o 
 -14  10  11      204.86      106.13     98.02 o 
 -12  10  11      391.52      224.09     96.22 o 
 -10  10  11       24.83      102.69     81.91 o 
  -8  10  11     3307.30     3240.72    241.97 o 
  -6  10  11     2349.22     2496.16    164.74 o 
  -4  10  11       83.75      177.83     76.35 o 
  -2  10  11      368.29      542.71    126.10 o 
   0  10  11        3.85       75.32     81.14 o 
   2  10  11       94.76      -55.64     77.74 o 
   4  10  11        4.80      -46.55     75.19 o 
   6  10  11      203.23       -5.64     94.01 o 
   8  10  11      131.26      175.40    114.49 o 
  10  10  11        4.20      -93.49    109.71 o 
 -11  11  11      160.76       10.28     88.31 o 
  -9  11  11      459.21      562.63    110.69 o 
  -7  11  11     1262.07     1308.88    134.74 o 
  -5  11  11      693.54      709.02    108.59 o 
  -3  11  11       39.95      259.82     84.53 o 
  -1  11  11      531.58      793.84    104.64 o 
   1  11  11     1065.63     1071.08    218.80 o 
   3  11  11        3.06      309.70    111.45 o 
   5  11  11      916.97      974.83    224.88 o 
   7  11  11      314.77      175.49    122.79 o 
 -10  12  11      331.24      320.25    131.29 o 
  -8  12  11     1063.91     1039.17    132.78 o 
  -6  12  11     1078.65     1079.03    166.89 o 
  -4  12  11       22.82       73.85     84.71 o 
  -2  12  11     1553.72     1425.87    161.58 o 
   0  12  11     1453.61     1443.34    156.98 o 
   2  12  11      134.38      124.07    150.04 o 
   4  12  11       66.63      345.18    224.88 o 
  -5  13  11       45.08       88.61    115.78 o 
  -3  13  11        4.10       24.70    107.35 o 
  -1  13  11       77.63      -52.31    165.25 o 
 -20   0  12     1433.19     1343.63    359.80 o 
 -18   0  12      315.16      396.90    252.98 o 
 -16   0  12     1376.37     1427.25    322.70 o 
 -14   0  12      253.79      199.19    123.68 o 
 -12   0  12     3443.61     3092.61    170.80 o 
 -10   0  12     1176.81     1485.98    263.59 o 
  -8   0  12   144698.08   146904.16   5235.60 o 
  -6   0  12   197181.16   200898.41   7135.82 o 
  -4   0  12      952.61      842.76     86.19 o 
  -2   0  12     1148.01     1159.68    142.48 o 
   0   0  12    10439.76     8419.71    349.50 o 
   2   0  12    25716.04    22298.06   1000.33 o 
   4   0  12     2524.72     2428.40    166.08 o 
   6   0  12     1461.98     1414.72    131.49 o 
   8   0  12     1344.53     1971.46    162.93 o 
  10   0  12      935.19     1035.47    132.23 o 
  12   0  12      392.08      588.47    178.21 o 
  14   0  12      396.55      523.74    204.07 o 
  16   0  12      633.06      848.37    163.41 o 
 -21   1  12       13.33      185.70    183.37 o 
 -19   1  12      251.34      564.18    199.01 o 
 -17   1  12      132.60      112.55    146.17 o 
 -15   1  12       13.07       62.54    114.59 o 
 -13   1  12      334.27      210.98     57.95 o 
 -11   1  12      640.57      522.96     57.74 o 
  -9   1  12     1924.96     2371.70    113.39 o 
  -7   1  12    17223.45    19857.05    527.07 o 
  -5   1  12     2087.16     1661.97     70.74 o 
  -3   1  12      441.25      560.97     41.70 o 
  -1   1  12     1864.62     1599.08     64.34 o 
   1   1  12     1212.70     1377.79     72.97 o 
   3   1  12       41.92       77.08     35.68 o 
   5   1  12      336.83      338.58     55.02 o 
   7   1  12      413.52      307.59     58.89 o 
   9   1  12       84.77       38.21     52.91 o 
  11   1  12      228.76      245.87     69.02 o 
  13   1  12       14.11       66.49     68.88 o 
  15   1  12       81.30       59.12     74.16 o 
 -20   2  12      696.47      626.60    144.82 o 
 -18   2  12      939.56      770.00    137.76 o 
 -16   2  12      636.81      521.69     89.24 o 
 -14   2  12       27.20       91.54     64.65 o 
 -12   2  12      350.88      427.38     72.15 o 
 -10   2  12      123.77       68.75     41.09 o 
  -8   2  12      482.11      581.28     47.74 o 
  -6   2  12       35.90      -23.24     26.45 o 
  -4   2  12     3926.80     3593.23    109.92 o 
  -2   2  12       12.17        4.39     24.52 o 
   0   2  12     2620.76     2418.17     85.86 o 
   2   2  12       22.81       62.43     31.34 o 
   4   2  12      114.03      119.48     41.33 o 
   6   2  12     1046.83     1110.05     83.72 o 
   8   2  12      141.89      104.76     53.41 o 
  10   2  12       44.43      -64.07     52.67 o 
  12   2  12      462.02      587.95     98.51 o 
  14   2  12      572.73      664.19    101.34 o 
 -21   3  12      131.71       49.45    120.82 o 
 -19   3  12     1160.50     1135.96    164.62 o 
 -17   3  12        7.47       58.36     73.61 o 
 -15   3  12     2963.15     3005.31    171.62 o 
 -13   3  12     1002.69     1080.54    106.14 o 
 -11   3  12     1541.46     1669.30    113.62 o 
  -9   3  12        7.77       73.32     40.19 o 
  -7   3  12      669.12      593.67     47.50 o 
  -5   3  12     3602.51     3126.11    100.49 o 
  -3   3  12      691.31      708.99     46.79 o 
  -1   3  12     4468.03     4106.13    130.13 o 
   1   3  12    12137.50    11095.54    312.17 o 
   3   3  12      488.54      399.64     50.33 o 
   5   3  12      371.19      331.61     54.85 o 
   7   3  12     1874.19     1740.69    107.19 o 
   9   3  12     4681.38     4578.15    230.83 o 
  11   3  12       33.91      -22.21     56.01 o 
  13   3  12      624.34      667.45     95.14 o 
  15   3  12      358.93      328.97    134.35 o 
 -20   4  12        9.23      -92.41    110.44 o 
 -18   4  12       27.88      170.62     90.68 o 
 -16   4  12       65.26       84.16     85.04 o 
 -14   4  12     1208.85     1064.99    107.80 o 
 -12   4  12       41.86      -18.18     54.75 o 
 -10   4  12       31.23       34.75     53.74 o 
  -8   4  12      179.23      162.87     55.87 o 
  -6   4  12        4.22      -29.24     27.33 o 
  -4   4  12      416.81      489.50     43.17 o 
  -2   4  12      625.70      566.39     46.57 o 
   0   4  12     4396.25     4453.90    143.14 o 
   2   4  12      850.98      915.68     62.18 o 
   4   4  12       10.29       45.38     40.93 o 
   6   4  12      129.67      101.51     51.88 o 
   8   4  12       94.03       45.51     79.52 o 
  10   4  12       80.14       -1.59     58.80 o 
  12   4  12       46.94        5.05     64.91 o 
  14   4  12        0.05      -88.38     82.90 o 
 -19   5  12      432.51      517.70    111.94 o 
 -17   5  12      122.48      110.78     84.26 o 
 -15   5  12      245.79      240.60     82.30 o 
 -13   5  12     2340.62     2467.31    222.66 o 
 -11   5  12     3123.97     3495.43    181.10 o 
  -9   5  12      640.90      965.69     93.15 o 
  -7   5  12    15113.87    15720.09    756.48 o 
  -5   5  12    22151.62    21434.69    626.79 o 
  -3   5  12      551.78      586.40     61.90 o 
  -1   5  12     2961.17     2880.18    108.21 o 
   1   5  12     7257.06     6523.78    198.60 o 
   3   5  12     3204.46     3049.03    130.82 o 
   5   5  12      135.51      117.08     51.55 o 
   7   5  12     2430.61     2843.92    174.62 o 
   9   5  12     2385.21     2196.66    132.80 o 
  11   5  12      177.82      200.26     71.00 o 
  13   5  12      185.83       99.08     91.17 o 
 -18   6  12       46.07       17.00     89.68 o 
 -16   6  12        5.25       56.87     84.51 o 
 -14   6  12      190.18      134.21     79.81 o 
 -12   6  12      406.67      363.38     85.47 o 
 -10   6  12      187.92      202.73     70.71 o 
  -8   6  12      716.80     1025.30     97.64 o 
  -6   6  12     4101.66     3730.07    174.40 o 
  -4   6  12     4377.45     4351.28    192.43 o 
  -2   6  12       40.30       34.51     35.34 o 
   0   6  12     5340.66     5164.78    168.39 o 
   2   6  12      598.46      475.99     65.28 o 
   4   6  12       78.18      112.07     48.97 o 
   6   6  12      185.83      168.50     58.15 o 
   8   6  12      172.93      184.38     70.76 o 
  10   6  12      370.69      365.89     89.98 o 
  12   6  12        5.49      -84.55     92.52 o 
  14   6  12      251.65      -24.07    107.17 o 
 -17   7  12      282.80      206.37     97.75 o 
 -15   7  12       37.35      -37.66     84.55 o 
 -13   7  12      309.73      221.28     84.69 o 
 -11   7  12      284.12      410.61    131.45 o 
  -9   7  12      400.19      352.94     94.13 o 
  -7   7  12       47.39       43.93     75.79 o 
  -5   7  12      789.92      919.42    163.91 o 
  -3   7  12       15.22      -83.25     55.50 o 
  -1   7  12      366.43      272.40     49.28 o 
   1   7  12      887.52      841.58     66.35 o 
   3   7  12        3.78       -4.10     43.67 o 
   5   7  12      647.09      622.73     70.90 o 
   7   7  12      924.83     1008.77     93.61 o 
   9   7  12      198.92      194.14    114.40 o 
  11   7  12        4.72     -117.74     92.42 o 
  13   7  12       48.99      230.67    125.61 o 
 -16   8  12        2.33      122.45     93.16 o 
 -14   8  12      552.71      524.06    107.34 o 
 -12   8  12     1434.23     1388.84    132.81 o 
 -10   8  12      157.68      196.17     79.55 o 
  -8   8  12      538.40      600.73     92.79 o 
  -6   8  12     3990.60     3713.29    187.14 o 
  -4   8  12     2627.85     2615.66    150.85 o 
  -2   8  12        3.88      -84.09     56.06 o 
   0   8  12     3192.33     3292.41    147.06 o 
   2   8  12     5650.08     5522.09    246.38 o 
   4   8  12     1673.36     1651.51    102.34 o 
   6   8  12     3380.75     3194.45    420.87 o 
   8   8  12     2162.70     1668.46    144.29 o 
  10   8  12       27.63       71.67     98.82 o 
  12   8  12      107.26      184.53    170.34 o 
 -15   9  12       27.15       41.65     90.67 o 
 -13   9  12      628.83      436.52    110.19 o 
 -11   9  12      226.82      144.10     88.35 o 
  -9   9  12       56.83      103.87     80.78 o 
  -7   9  12       47.50      -20.84     69.31 o 
  -5   9  12        2.12        4.13     64.29 o 
  -3   9  12      408.20      353.16     81.59 o 
  -1   9  12      519.04      429.08    102.74 o 
   1   9  12      125.91       18.32     54.50 o 
   3   9  12       16.65      -12.08     51.57 o 
   5   9  12       47.29       12.60     70.86 o 
   7   9  12        2.97      -29.95     72.10 o 
   9   9  12       13.19      -86.58    124.81 o 
 -14  10  12      103.51      -12.29     92.47 o 
 -12  10  12       39.98       79.17     86.94 o 
 -10  10  12       22.23       30.09     79.33 o 
  -8  10  12      138.33      178.38    115.06 o 
  -6  10  12     2322.37     2451.28    188.58 o 
  -4  10  12     1861.88     1850.78    139.67 o 
  -2  10  12      235.93      258.65     78.11 o 
   0  10  12      813.55      873.65     98.08 o 
   2  10  12      888.69      821.67    150.06 o 
   4  10  12      465.20      472.31    122.94 o 
   6  10  12       53.85      -99.95     89.59 o 
   8  10  12      513.01      363.45    183.27 o 
 -11  11  12      111.93       59.57     94.21 o 
  -9  11  12      247.49      172.74    112.79 o 
  -7  11  12     1562.84     1357.40    135.66 o 
  -5  11  12     3913.53     4146.46    220.26 o 
  -3  11  12      169.92      308.08     88.61 o 
  -1  11  12     1737.90     1448.32    127.52 o 
   1  11  12     1172.78     1236.13    139.07 o 
   3  11  12      170.60      -33.73    195.64 o 
   5  11  12        2.26     -174.28    129.30 o 
   7  11  12      116.80       15.74    163.03 o 
  -8  12  12       20.82      150.22    116.36 o 
  -6  12  12      241.84      242.87    101.30 o 
  -4  12  12      119.81       62.08     79.67 o 
  -2  12  12       36.28      162.58    103.96 o 
   0  12  12       78.88      131.95    102.54 o 
   2  12  12       10.01       45.12    117.48 o 
 -21   1  13        6.09     -295.06    215.32 o 
 -19   1  13      751.82      792.06    193.32 o 
 -17   1  13     1542.16     1664.46    185.69 o 
 -15   1  13       97.52      285.11     97.63 o 
 -13   1  13      182.51      197.34     57.18 o 
 -11   1  13     1910.39     2020.67     92.97 o 
  -9   1  13     3057.62     3297.70    135.31 o 
  -7   1  13      639.73      778.33     56.14 o 
  -5   1  13     1569.36     1430.88    109.45 o 
  -3   1  13    12152.77    10314.90    267.78 o 
  -1   1  13     1108.02      913.75     47.03 o 
   1   1  13     9787.18     9329.85    293.67 o 
   3   1  13     9760.16     9001.80    313.68 o 
   5   1  13     1428.62     1594.12     98.87 o 
   7   1  13      216.61      221.76     58.39 o 
   9   1  13      104.09       83.79     54.91 o 
  11   1  13     1340.85     1445.92    116.49 o 
  13   1  13        2.18       44.25     71.12 o 
  15   1  13      328.61      252.16    128.61 o 
 -20   2  13      125.46       58.49    112.70 o 
 -18   2  13      504.96      647.21    130.11 o 
 -16   2  13        3.85      -83.76     76.08 o 
 -14   2  13       30.06       34.06     63.70 o 
 -12   2  13        7.12       75.01     57.26 o 
 -10   2  13     1253.43     1286.46     82.75 o 
  -8   2  13       63.69      111.12     36.49 o 
  -6   2  13     3025.53     3229.16    112.11 o 
  -4   2  13     8446.54     7563.66    204.51 o 
  -2   2  13     5412.72     4305.26    134.61 o 
   0   2  13     3651.24     3250.23    110.98 o 
   2   2  13     2009.00     1631.64     86.19 o 
   4   2  13     4960.40     4613.05    185.53 o 
   6   2  13      177.83        2.08     53.39 o 
   8   2  13     3724.18     3127.63    155.57 o 
  10   2  13     1240.24     1590.02    140.10 o 
  12   2  13      164.34      431.03     84.42 o 
  14   2  13       31.43       11.55     89.26 o 
 -19   3  13      129.66      194.94    113.14 o 
 -17   3  13       50.09      130.17    125.13 o 
 -15   3  13      628.06      679.89     95.97 o 
 -13   3  13      130.25      186.16     69.58 o 
 -11   3  13      582.79      417.52     82.71 o 
  -9   3  13      182.74      238.86     48.63 o 
  -7   3  13        1.65        0.46     31.45 o 
  -5   3  13     1371.09     1103.05     67.28 o 
  -3   3  13      750.78      739.91     49.09 o 
  -1   3  13     1048.92      900.88     54.48 o 
   1   3  13      701.72      618.55     50.93 o 
   3   3  13        5.07      -39.45     34.86 o 
   5   3  13      674.11      775.82     75.39 o 
   7   3  13       66.32       59.49     52.95 o 
   9   3  13     1484.78     1621.48    115.69 o 
  11   3  13      350.31      359.19     77.61 o 
  13   3  13       29.25      -87.82     64.57 o 
  15   3  13        9.60       45.72     81.92 o 
 -20   4  13        4.28      -12.49    122.30 o 
 -18   4  13     1340.16     1253.14    139.41 o 
 -16   4  13      450.82      391.29    111.49 o 
 -14   4  13      132.72      130.80     70.49 o 
 -12   4  13      268.40      227.05     90.72 o 
 -10   4  13     1023.98     1174.74     97.79 o 
  -8   4  13      292.54      282.05     62.15 o 
  -6   4  13     4233.97     3547.62    138.07 o 
  -4   4  13    27530.63    24392.21    642.07 o 
  -2   4  13    11366.30    11203.26    311.28 o 
   0   4  13       21.85       21.41     32.56 o 
   2   4  13     4511.61     4206.17    159.61 o 
   4   4  13     1400.02     1351.36    100.28 o 
   6   4  13     1292.87     1108.09     91.26 o 
   8   4  13      454.90      634.20     80.94 o 
  10   4  13     1555.46     1792.41    182.41 o 
  12   4  13      225.20      227.71     76.49 o 
  14   4  13       67.76       99.39     97.37 o 
 -19   5  13       17.45       80.16     96.16 o 
 -17   5  13      204.16      385.15     96.78 o 
 -15   5  13       14.30       31.04     74.69 o 
 -13   5  13      348.49      338.92    102.43 o 
 -11   5  13     1006.84      813.36     95.71 o 
  -9   5  13      945.51      991.79     94.59 o 
  -7   5  13      603.25      494.10     72.87 o 
  -5   5  13     1496.61     1335.22     79.78 o 
  -3   5  13       35.07       24.99     33.22 o 
  -1   5  13     1175.50     1026.94     64.17 o 
   1   5  13     1590.22     1530.04     84.01 o 
   3   5  13      111.51      137.50     46.29 o 
   5   5  13     1191.06     1261.82    129.99 o 
   7   5  13      384.93      183.80     61.63 o 
   9   5  13       78.00       70.17     60.70 o 
  11   5  13      192.20       57.72     74.98 o 
  13   5  13       50.59       44.15     89.70 o 
 -18   6  13      438.33      374.48    207.26 o 
 -16   6  13      280.17      109.32     85.10 o 
 -14   6  13       14.65       -4.40     72.52 o 
 -12   6  13     2150.32     2443.31    173.65 o 
 -10   6  13     4621.73     4314.94    204.22 o 
  -8   6  13      156.49      136.70     64.81 o 
  -6   6  13     6571.02     6592.86    317.46 o 
  -4   6  13     4764.87     4524.88    197.95 o 
  -2   6  13      269.83      210.91     43.90 o 
   0   6  13        0.92       32.61     40.91 o 
   2   6  13     2460.30     2405.57    146.45 o 
   4   6  13      213.59      181.85     52.56 o 
   6   6  13       36.75       61.77     54.20 o 
   8   6  13      547.96      481.48     76.32 o 
  10   6  13      472.04      476.61    100.31 o 
  12   6  13       42.86       14.41     87.53 o 
 -17   7  13      172.26       80.11     94.21 o 
 -15   7  13       76.25      -21.02     79.88 o 
 -13   7  13      482.82      504.89     97.06 o 
 -11   7  13      575.78      583.42     94.77 o 
  -9   7  13      257.01      102.31     71.39 o 
  -7   7  13      451.13      458.42     83.25 o 
  -5   7  13     5201.62     4865.41    215.68 o 
  -3   7  13     5117.55     5111.61    248.47 o 
  -1   7  13       61.31       31.87     42.35 o 
   1   7  13      759.09      734.50     71.10 o 
   3   7  13     1891.75     1892.98    106.87 o 
   5   7  13      817.01     1121.06     87.04 o 
   7   7  13      503.78      332.61     72.84 o 
   9   7  13      639.91      561.57    193.05 o 
  11   7  13      228.34      276.25    110.49 o 
 -16   8  13        5.80      -75.37     85.69 o 
 -14   8  13       69.63      125.56     87.80 o 
 -12   8  13      369.34      268.04     91.90 o 
 -10   8  13        0.54      -27.30     73.61 o 
  -8   8  13      346.92      180.36     75.82 o 
  -6   8  13       57.34       46.65     65.80 o 
  -4   8  13      120.07      194.65     70.00 o 
  -2   8  13      327.54      214.49     70.38 o 
   0   8  13      254.46      114.37     58.13 o 
   2   8  13       22.24        9.49     49.20 o 
   4   8  13       50.12      119.17     52.57 o 
   6   8  13      141.46      138.70     79.31 o 
   8   8  13      361.71      247.62     92.87 o 
  10   8  13       18.81       57.13    107.11 o 
 -15   9  13      305.68      306.27    113.08 o 
 -13   9  13      508.33      268.73    103.57 o 
 -11   9  13     1224.00      989.54    125.56 o 
  -9   9  13     1601.60     1581.95    136.16 o 
  -7   9  13        2.67       22.75     67.53 o 
  -5   9  13     3244.61     3136.72    175.95 o 
  -3   9  13     5799.92     5798.19    261.29 o 
  -1   9  13      183.02      167.13     74.18 o 
   1   9  13     1471.06     1225.45    124.05 o 
   3   9  13     1304.14     1138.94    114.82 o 
   5   9  13      492.89      393.01     92.77 o 
   7   9  13        1.25       -2.37     77.32 o 
   9   9  13      447.38      547.68    139.13 o 
 -14  10  13       57.59      -48.27     92.62 o 
 -12  10  13        9.88      -65.30     89.38 o 
 -10  10  13      203.32      122.08     93.15 o 
  -8  10  13      213.42       57.36     83.55 o 
  -6  10  13     2234.12     1933.99    146.33 o 
  -4  10  13      309.63      294.65     94.76 o 
  -2  10  13      502.09      337.88     83.88 o 
   0  10  13      603.70      434.56    161.00 o 
   2  10  13      442.96      177.87    116.37 o 
   4  10  13       98.93      -46.01     94.42 o 
   6  10  13        0.20       98.32     87.31 o 
   8  10  13       21.05       62.55    104.37 o 
 -11  11  13       87.43       10.35     92.07 o 
  -9  11  13        5.30      -35.04     78.92 o 
  -7  11  13       44.45      101.09     85.12 o 
  -5  11  13      272.51      525.62    102.02 o 
  -3  11  13      526.30      621.49    106.20 o 
  -1  11  13        8.70      107.75     78.53 o 
   1  11  13      520.95      478.73    128.18 o 
   3  11  13     1011.40      854.53    217.00 o 
   5  11  13      163.50       21.36    148.42 o 
  -8  12  13       34.40       92.49     94.57 o 
  -6  12  13      153.58      246.49     98.29 o 
  -4  12  13     2342.69     2347.75    169.92 o 
  -2  12  13      851.38      770.62    138.71 o 
   0  12  13      154.89      267.10    112.26 o 
   2  12  13      668.58      428.54    141.44 o 
 -20   0  14      302.97      185.52    257.48 o 
 -18   0  14       71.99      -61.84    204.64 o 
 -16   0  14     1503.06     1224.45    286.72 o 
 -14   0  14      925.81      859.45    141.11 o 
 -12   0  14       32.65       90.38     60.10 o 
 -10   0  14    11516.94    10686.88    431.17 o 
  -8   0  14    16078.31    17181.27    923.78 o 
  -6   0  14     1078.60     1186.49     92.79 o 
  -4   0  14     9896.94     8797.01    352.18 o 
  -2   0  14    14918.04    14552.19    491.80 o 
   0   0  14        7.71       -2.29     41.38 o 
   2   0  14      980.44     1203.56    141.11 o 
   4   0  14     3612.14     3693.92    227.78 o 
   6   0  14     2177.54     1856.98    252.98 o 
   8   0  14      264.16      194.99     84.34 o 
  10   0  14      359.59      395.70    122.56 o 
  12   0  14      498.76      861.09    149.06 o 
  14   0  14      160.27      265.91    126.05 o 
 -21   1  14        3.18      119.09    171.00 o 
 -19   1  14       26.09       -0.36    136.71 o 
 -17   1  14      314.63      287.80    111.65 o 
 -15   1  14      294.52      472.30    107.05 o 
 -13   1  14       12.10      -16.19     47.89 o 
 -11   1  14       46.45      -43.61     41.82 o 
  -9   1  14     2114.93     1862.54     97.92 o 
  -7   1  14      942.84      931.28     59.76 o 
  -5   1  14     5607.84     5237.92    161.27 o 
  -3   1  14     3173.58     3399.48    107.40 o 
  -1   1  14     1020.04     1128.43     52.07 o 
   1   1  14     2863.57     2777.89    117.22 o 
   3   1  14      182.85      299.40     52.71 o 
   5   1  14      586.53      547.41     66.64 o 
   7   1  14      339.44      455.99     68.49 o 
   9   1  14       43.50      -27.76     53.23 o 
  11   1  14       11.90       44.73     60.84 o 
  13   1  14       67.03       38.17     73.66 o 
 -20   2  14      112.94       96.87    164.40 o 
 -18   2  14       29.68       70.42     96.53 o 
 -16   2  14      879.85     1429.23    228.75 o 
 -14   2  14      483.00      577.46     86.01 o 
 -12   2  14      150.63      285.39     73.68 o 
 -10   2  14       90.92      180.83     50.04 o 
  -8   2  14     2604.59     2647.05    104.42 o 
  -6   2  14     1771.09     1548.61     73.35 o 
  -4   2  14     2278.67     2037.68     78.57 o 
  -2   2  14     6385.95     5045.73    153.86 o 
   0   2  14      209.46       94.94     38.24 o 
   2   2  14      627.77      598.91     59.23 o 
   4   2  14     3811.72     3704.20    167.95 o 
   6   2  14      369.83      526.21     70.07 o 
   8   2  14      323.27      249.49     63.07 o 
  10   2  14     1932.35     2027.01    140.06 o 
  12   2  14      671.70      718.98    150.93 o 
  14   2  14        2.16      -45.56     72.48 o 
 -19   3  14       18.09      146.89    109.91 o 
 -17   3  14     2131.07     2242.51    158.35 o 
 -15   3  14     1844.62     2115.18    147.36 o 
 -13   3  14      260.69      233.54     72.83 o 
 -11   3  14       39.44      -27.23     56.06 o 
  -9   3  14      928.94     1093.57     76.45 o 
  -7   3  14     1516.41     1612.26     70.40 o 
  -5   3  14      534.70      602.69     45.70 o 
  -3   3  14    17160.47    15275.90    410.55 o 
  -1   3  14    15143.69    13146.92    433.97 o 
   1   3  14      132.20      142.95     41.01 o 
   3   3  14     2627.51     2729.90    121.42 o 
   5   3  14     5055.16     5145.02    209.57 o 
   7   3  14     1454.15     1538.99    108.22 o 
   9   3  14      566.12      543.93     81.34 o 
  11   3  14      532.82      919.17    102.65 o 
  13   3  14      408.90      376.26     91.65 o 
 -20   4  14        8.74      -34.88    119.96 o 
 -18   4  14       61.13     -112.45     74.97 o 
 -16   4  14       90.95       90.23     81.75 o 
 -14   4  14      525.78      573.62    149.31 o 
 -12   4  14       93.41       81.75     61.88 o 
 -10   4  14      452.80      327.44     70.63 o 
  -8   4  14       21.07      -17.20     48.59 o 
  -6   4  14     1073.18      890.35     66.21 o 
  -4   4  14      245.76      323.89     42.81 o 
  -2   4  14     5321.07     5008.49    159.18 o 
   0   4  14      603.31      540.79     54.48 o 
   2   4  14       32.71      -48.24     35.15 o 
   4   4  14       82.67       55.84     47.59 o 
   6   4  14     1582.04     1873.81    116.89 o 
   8   4  14       27.52      -15.54     55.43 o 
  10   4  14       85.96      124.51     69.17 o 
  12   4  14        0.63      -22.43     78.71 o 
  14   4  14       73.79      120.30    101.27 o 
 -19   5  14        0.07      -69.62     85.34 o 
 -17   5  14      684.34      613.43    114.60 o 
 -15   5  14      783.09      902.88    116.15 o 
 -13   5  14        5.22       31.27     70.06 o 
 -11   5  14     2660.84     2706.26    223.64 o 
  -9   5  14     2566.71     2351.38    146.71 o 
  -7   5  14     1223.32     1095.65    134.04 o 
  -5   5  14     1381.04     1472.28     91.03 o 
  -3   5  14     5023.51     4400.32    146.44 o 
  -1   5  14     6931.54     6108.75    190.10 o 
   1   5  14      200.39      117.34     48.57 o 
   3   5  14     2829.09     2759.70    127.29 o 
   5   5  14      341.33      328.55     64.59 o 
   7   5  14      401.19      444.72     73.54 o 
   9   5  14       12.05      -78.35     57.56 o 
  11   5  14      478.21      661.17     96.64 o 
  13   5  14      175.21      315.36    111.02 o 
 -18   6  14       26.50      -64.66     88.71 o 
 -16   6  14      624.03      540.62    108.98 o 
 -14   6  14      113.04      176.89     85.29 o 
 -12   6  14       10.85      -43.14     64.65 o 
 -10   6  14        4.51       24.74     63.75 o 
  -8   6  14      431.91      363.57     76.49 o 
  -6   6  14      169.28      103.21     59.73 o 
  -4   6  14     3593.39     3622.25    182.90 o 
  -2   6  14     5754.76     5191.15    169.75 o 
   0   6  14      275.99      156.61     49.42 o 
   2   6  14       33.60        9.13     48.11 o 
   4   6  14      101.99       77.71     50.59 o 
   6   6  14      159.72      196.00     62.92 o 
   8   6  14      260.36      279.84     72.46 o 
  10   6  14       13.70      -67.38     57.47 o 
  12   6  14      102.52       74.78     95.17 o 
 -17   7  14       11.91       -9.98     93.64 o 
 -15   7  14      385.22      434.78    105.31 o 
 -13   7  14      861.72      913.73    136.60 o 
 -11   7  14       33.68       80.59     72.37 o 
  -9   7  14       18.87      111.62     66.79 o 
  -7   7  14       13.46       52.57     65.20 o 
  -5   7  14       34.39      -46.18     56.53 o 
  -3   7  14      358.92      518.47     82.85 o 
  -1   7  14     1568.95     1752.00     90.61 o 
   1   7  14       27.79       33.60     48.15 o 
   3   7  14      131.64      145.48     55.14 o 
   5   7  14       26.37       88.90     56.23 o 
   7   7  14       17.10       84.63     70.60 o 
   9   7  14      237.17      248.77     86.73 o 
  11   7  14       59.98      417.89    128.20 o 
 -16   8  14      532.81      584.71    124.30 o 
 -14   8  14       91.15      171.97    163.43 o 
 -12   8  14      352.44      400.71    101.34 o 
 -10   8  14      432.64      355.80     91.07 o 
  -8   8  14      564.16      694.19     98.80 o 
  -6   8  14        8.69       -8.70     62.90 o 
  -4   8  14     2669.66     2904.96    162.59 o 
  -2   8  14     5034.32     5046.56    302.04 o 
   0   8  14     1912.13     2113.75    137.44 o 
   2   8  14      169.38      234.86     63.00 o 
   4   8  14     4502.04     4376.24    208.44 o 
   6   8  14     1258.84     1185.77    193.04 o 
   8   8  14       39.14      116.09     86.50 o 
  10   8  14      333.10      508.64    290.65 o 
 -15   9  14        2.96       60.36    183.61 o 
 -13   9  14        5.00       -3.63     87.47 o 
 -11   9  14       86.14      -13.15     98.57 o 
  -9   9  14      151.35      100.55     79.17 o 
  -7   9  14       52.67       46.43    122.60 o 
  -5   9  14      594.25      632.78     97.97 o 
  -3   9  14     1781.28     1739.20    130.06 o 
  -1   9  14       42.88        3.53     69.39 o 
   1   9  14       34.61       43.53     77.49 o 
   3   9  14      205.31      308.18     65.41 o 
   5   9  14        9.24       25.41     75.06 o 
   7   9  14      103.89       66.95    112.25 o 
   9   9  14        2.96      179.09    114.64 o 
 -12  10  14        0.13       47.37     91.80 o 
 -10  10  14      906.74     1088.76    164.24 o 
  -8  10  14     1331.09     1161.03    127.10 o 
  -6  10  14      202.02      113.63     78.89 o 
  -4  10  14       38.65      102.58     81.15 o 
  -2  10  14      778.05     1057.35    115.75 o 
   0  10  14      375.66      327.84     99.32 o 
   2  10  14       10.81       24.64     94.45 o 
   4  10  14      461.51      530.12    130.79 o 
   6  10  14      470.78      336.52     97.41 o 
 -11  11  14      570.82      623.55    126.11 o 
  -9  11  14      250.71      211.60     99.75 o 
  -7  11  14      243.71       15.79     84.29 o 
  -5  11  14      389.54      541.04    104.00 o 
  -3  11  14     3072.78     3252.65    192.28 o 
  -1  11  14     1002.66     1086.68    117.47 o 
   1  11  14        7.15      173.41    102.55 o 
   3  11  14      161.99      -23.61    160.79 o 
  -6  12  14       10.04      140.10     96.89 o 
  -4  12  14       80.55       94.77     90.69 o 
  -2  12  14       43.94       63.16    103.27 o 
   0  12  14      107.35       45.08    115.25 o 
 -21   1  15      485.89      364.12    234.99 o 
 -19   1  15      809.79      973.21    334.50 o 
 -17   1  15       54.84      229.07    107.18 o 
 -15   1  15     1860.26     1745.29    219.82 o 
 -13   1  15      515.85      785.65     80.35 o 
 -11   1  15        9.55       81.16     48.57 o 
  -9   1  15     2024.86     2073.92    103.17 o 
  -7   1  15     4188.12     3961.05    135.12 o 
  -5   1  15      994.38      886.72     56.53 o 
  -3   1  15     1961.24     1707.65     71.09 o 
  -1   1  15     7584.03     6625.33    223.28 o 
   1   1  15     4028.21     3344.27    135.13 o 
   3   1  15      246.01      210.06     54.40 o 
   5   1  15      617.10      753.54    100.52 o 
   7   1  15       32.47       39.45     51.59 o 
   9   1  15      191.68      122.71     64.36 o 
  11   1  15       26.83      -12.06     63.24 o 
  13   1  15      411.87      645.35    103.39 o 
 -20   2  15      105.28      354.64    181.53 o 
 -18   2  15       58.67      198.28    107.14 o 
 -16   2  15     1476.36     1477.50    254.67 o 
 -14   2  15     1102.28     1203.87    120.91 o 
 -12   2  15        5.23      -18.45     55.80 o 
 -10   2  15       10.53        9.18     40.77 o 
  -8   2  15      352.57      312.80     45.32 o 
  -6   2  15     1833.54     1636.02     77.64 o 
  -4   2  15        1.96      -10.44     31.86 o 
  -2   2  15     3635.95     2832.42    159.73 o 
   0   2  15     6506.40     6032.75    209.29 o 
   2   2  15     1408.67     1391.56     85.87 o 
   4   2  15      393.98      475.15     66.38 o 
   6   2  15     3044.08     3086.87    152.88 o 
   8   2  15      171.31      164.74     60.10 o 
  10   2  15        8.55       20.97     63.57 o 
  12   2  15       68.20      169.53     77.87 o 
  14   2  15      158.75      171.47     89.55 o 
 -19   3  15       23.54      111.60    115.76 o 
 -17   3  15        7.77        3.71    101.95 o 
 -15   3  15      407.86      347.62     95.59 o 
 -13   3  15       90.12      125.30    111.82 o 
 -11   3  15      413.71      331.52     71.78 o 
  -9   3  15      451.59      527.49     61.83 o 
  -7   3  15      787.39     1027.83     70.08 o 
  -5   3  15      558.29      520.16     46.18 o 
  -3   3  15     2876.95     2949.41    107.07 o 
  -1   3  15     2190.77     2178.31     99.81 o 
   1   3  15      405.37      403.46     53.41 o 
   3   3  15      174.36      120.32     49.39 o 
   5   3  15      257.07      234.10     61.07 o 
   7   3  15      159.89      177.75     61.16 o 
   9   3  15       52.14      -25.94     61.06 o 
  11   3  15      228.48      296.63     86.34 o 
  13   3  15       53.53       63.11     76.95 o 
 -20   4  15      668.31      575.82    152.49 o 
 -18   4  15      104.41      270.80    122.71 o 
 -16   4  15     1038.81     1082.03    194.61 o 
 -14   4  15     2661.80     2545.00    185.07 o 
 -12   4  15      700.81      559.05    103.77 o 
 -10   4  15       21.75      -64.13     50.86 o 
  -8   4  15     1524.32     1677.97    110.45 o 
  -6   4  15     4174.61     3919.86    151.44 o 
  -4   4  15      562.20      687.50     54.14 o 
  -2   4  15     4983.86     5129.84    163.65 o 
   0   4  15     6177.76     5797.68    263.23 o 
   2   4  15      339.88      246.44     50.61 o 
   4   4  15      664.79      814.33     81.61 o 
   6   4  15     3789.20     3661.13    220.23 o 
   8   4  15     1572.15     1630.21    133.08 o 
  10   4  15        0.23       -7.12     63.13 o 
  12   4  15      431.54      454.48     92.79 o 
 -19   5  15      168.32       92.58     98.55 o 
 -17   5  15        1.68       -3.29     97.21 o 
 -15   5  15      115.90      -12.30     78.97 o 
 -13   5  15        1.14      104.88     73.79 o 
 -11   5  15      326.45      228.89     75.51 o 
  -9   5  15      272.00      136.48     64.26 o 
  -7   5  15        5.82       45.46     55.70 o 
  -5   5  15      227.01      163.71     45.65 o 
  -3   5  15      166.35      236.97     43.98 o 
  -1   5  15     1406.09     1592.53     88.16 o 
   1   5  15       40.76       28.78     59.07 o 
   3   5  15        4.25      -10.71     43.46 o 
   5   5  15      509.66      416.51     70.03 o 
   7   5  15       82.78      -55.70     53.96 o 
   9   5  15      307.71      356.93     78.57 o 
  11   5  15        1.04       68.03     70.43 o 
 -18   6  15       35.97        9.96     91.74 o 
 -16   6  15      194.94      181.05     94.64 o 
 -14   6  15      410.45      464.49     99.51 o 
 -12   6  15     1786.70     1696.40    136.50 o 
 -10   6  15       52.01       99.55     75.80 o 
  -8   6  15     1013.46      820.29     99.01 o 
  -6   6  15     1470.17     1324.13    110.47 o 
  -4   6  15        6.51       29.53     53.95 o 
  -2   6  15     1441.80     1289.88     76.65 o 
   0   6  15     4135.38     3834.24    169.07 o 
   2   6  15       14.04      -48.50     65.79 o 
   4   6  15       57.34       47.54     50.47 o 
   6   6  15      295.99      350.82     81.80 o 
   8   6  15      704.73      783.16     94.40 o 
  10   6  15        3.44      100.81     69.17 o 
  12   6  15      148.32      135.82    102.04 o 
 -17   7  15       10.73      -19.09     97.17 o 
 -15   7  15     1246.50     1220.27    139.37 o 
 -13   7  15     1463.23     1425.66    134.85 o 
 -11   7  15       43.53       52.18     74.72 o 
  -9   7  15      526.63      331.02     80.96 o 
  -7   7  15     2108.02     1814.31    128.45 o 
  -5   7  15      625.96      660.58     90.26 o 
  -3   7  15      648.36      557.11     85.11 o 
  -1   7  15     3270.53     2777.32    127.87 o 
   1   7  15     5811.17     5868.10    267.83 o 
   3   7  15      319.75      147.03     56.58 o 
   5   7  15     2577.00     2579.47    134.87 o 
   7   7  15      849.13      764.32    103.14 o 
   9   7  15       82.38       24.05     85.09 o 
  11   7  15       36.16     -107.46     89.45 o 
 -16   8  15        7.76      -12.94    103.87 o 
 -14   8  15      860.74      985.82    143.14 o 
 -12   8  15      737.85      620.34    107.43 o 
 -10   8  15       12.54       43.57     74.87 o 
  -8   8  15        5.32      -25.48     65.22 o 
  -6   8  15       22.05      -40.24     58.90 o 
  -4   8  15      550.43      413.97     83.54 o 
  -2   8  15      372.01      286.43     78.42 o 
   0   8  15        3.92      106.34     90.92 o 
   2   8  15       57.93      115.90     60.57 o 
   4   8  15       35.94      135.86     59.86 o 
   6   8  15      184.41      212.80     67.47 o 
   8   8  15       74.41       94.67    160.65 o 
 -15   9  15       97.69      146.49    104.77 o 
 -13   9  15      222.94      231.85     95.78 o 
 -11   9  15        4.28      -71.91     79.57 o 
  -9   9  15     1923.48     2073.14    227.21 o 
  -7   9  15     2203.12     2282.83    168.62 o 
  -5   9  15     1227.47     1089.77    159.12 o 
  -3   9  15       59.85        0.94     94.94 o 
  -1   9  15     3101.12     3360.97    211.06 o 
   1   9  15     1751.63     1829.40    202.39 o 
   3   9  15        1.48      153.03    114.58 o 
   5   9  15      566.52      691.65    110.80 o 
   7   9  15      470.45      482.10    179.62 o 
 -12  10  15      231.86      126.19    120.91 o 
 -10  10  15       51.91       26.92    105.96 o 
  -8  10  15       77.16      162.33     86.23 o 
  -6  10  15       14.90      -46.32     75.14 o 
  -4  10  15      641.14      663.58    110.84 o 
  -2  10  15      657.21      757.41    101.28 o 
   0  10  15      371.79      168.63    107.87 o 
   2  10  15        4.03      -21.40     92.51 o 
   4  10  15       89.23      278.47    123.41 o 
   6  10  15       34.76       72.51     90.92 o 
  -9  11  15       56.64      -79.65     85.40 o 
  -7  11  15      124.31      -64.20    139.57 o 
  -5  11  15      324.88      415.19    100.72 o 
  -3  11  15        6.78       85.92     81.75 o 
  -1  11  15     1054.20      982.60    128.69 o 
   3  11  15       41.15       64.09    159.66 o 
  -4  12  15       24.87     -106.56     85.44 o 
  -2  12  15      835.28      757.59    224.31 o 
 -20   0  16      867.73     1040.05    359.80 o 
 -18   0  16     2278.16     2385.93    413.77 o 
 -16   0  16      135.50      544.20    245.11 o 
 -14   0  16      831.67      595.62    131.17 o 
 -12   0  16     3195.74     3834.35    269.52 o 
 -10   0  16     7053.89     7784.01    338.73 o 
  -8   0  16      627.32      653.43     82.24 o 
  -6   0  16     4836.45     4481.13    209.51 o 
  -4   0  16     3435.11     2847.75    279.41 o 
  -2   0  16       10.10        0.77     47.91 o 
   0   0  16     6059.71     6115.23    436.82 o 
   2   0  16     7955.21     7057.90    370.92 o 
   4   0  16     1722.57     2052.58    197.33 o 
   6   0  16      223.93       82.95     73.82 o 
   8   0  16      866.06      915.36    137.37 o 
  10   0  16     1384.74     1455.89    182.15 o 
  12   0  16        0.34      -65.51     98.03 o 
 -19   1  16       53.11       97.34    168.09 o 
 -17   1  16       44.89     -131.75     87.83 o 
 -15   1  16        9.11      128.11     91.83 o 
 -13   1  16     1149.25     1429.45    117.28 o 
 -11   1  16        4.24      -28.93     51.71 o 
  -9   1  16       92.02       46.68     52.12 o 
  -7   1  16      515.25      465.28     58.72 o 
  -5   1  16      610.78      521.53     48.77 o 
  -3   1  16      520.30      417.99     41.44 o 
  -1   1  16       63.15       68.40     39.11 o 
   1   1  16     1006.17      880.91    100.13 o 
   3   1  16      981.71     1053.49    142.49 o 
   5   1  16        0.02      -66.18     44.12 o 
   7   1  16      123.09      117.44     57.85 o 
   9   1  16        2.60       50.85     91.21 o 
  11   1  16       11.70      -59.73     63.17 o 
  13   1  16        3.40       -7.56     80.26 o 
 -20   2  16      119.78       21.75    369.36 o 
 -18   2  16      672.64      855.46    142.10 o 
 -16   2  16      415.93      279.54    106.48 o 
 -14   2  16      323.06      206.37     77.74 o 
 -12   2  16      113.35      125.99     63.73 o 
 -10   2  16      385.92      304.49     56.70 o 
  -8   2  16      610.13      493.68     53.93 o 
  -6   2  16     1293.98     1157.83     63.87 o 
  -4   2  16     1618.65     1555.10     74.04 o 
  -2   2  16      796.02      916.31     73.10 o 
   0   2  16     2814.95     2796.35    124.35 o 
   2   2  16     4838.52     5162.28    207.47 o 
   4   2  16      876.50      892.21     87.96 o 
   6   2  16       12.54       19.48     54.04 o 
   8   2  16     1017.51      999.67    138.60 o 
  10   2  16      505.15      541.09     88.98 o 
  12   2  16       40.43      127.29     79.68 o 
 -19   3  16      484.89      662.12    150.71 o 
 -17   3  16      108.58      271.11    113.72 o 
 -15   3  16      630.66      517.83     96.76 o 
 -13   3  16     1248.13     1303.30    143.67 o 
 -11   3  16       64.72      -70.12     55.10 o 
  -9   3  16      129.00      164.80     56.99 o 
  -7   3  16      183.92      180.37     43.97 o 
  -5   3  16     2007.08     1874.13     80.76 o 
  -3   3  16      925.21      888.67     84.31 o 
  -1   3  16     2125.46     1839.08    103.81 o 
   1   3  16     7268.90     6690.02    235.78 o 
   3   3  16     2061.49     1942.60    114.21 o 
   5   3  16      790.19      896.97     98.35 o 
   7   3  16     3945.06     4541.19    287.00 o 
   9   3  16      136.87      213.73     71.59 o 
  11   3  16        9.45       30.64     67.51 o 
  13   3  16      120.04      157.59    104.51 o 
 -18   4  16       11.83      -62.15    102.28 o 
 -16   4  16      241.29      145.98    110.19 o 
 -14   4  16      104.83      136.97     80.50 o 
 -12   4  16       19.36      -34.64     63.17 o 
 -10   4  16        0.86      -19.07     53.23 o 
  -8   4  16      128.13       94.06     58.73 o 
  -6   4  16      180.11      136.88     44.96 o 
  -4   4  16       11.28      -43.19     33.40 o 
  -2   4  16       12.99       23.07     58.18 o 
   0   4  16       78.57       86.15     46.07 o 
   2   4  16      278.93      353.98     59.56 o 
   4   4  16        0.59      -43.32     47.34 o 
   6   4  16       94.61       53.04     56.93 o 
   8   4  16      174.81      259.56     72.70 o 
  10   4  16       14.62       12.40     68.89 o 
  12   4  16       23.18      209.98     82.16 o 
 -19   5  16      636.95      684.52    198.45 o 
 -17   5  16      431.56      450.66    122.37 o 
 -15   5  16        1.31       25.06     79.89 o 
 -13   5  16     2179.55     2620.64    166.18 o 
 -11   5  16     1658.38     1639.64    125.95 o 
  -9   5  16      128.68       75.55     61.41 o 
  -7   5  16     4863.01     4324.04    194.80 o 
  -5   5  16     6397.56     6457.76    225.50 o 
  -3   5  16     1246.09     1227.95     72.77 o 
  -1   5  16      489.27      497.28     64.97 o 
   1   5  16     4720.74     4667.29    179.51 o 
   3   5  16     1521.45     1616.31    141.50 o 
   5   5  16      191.24      188.57     63.13 o 
   7   5  16      257.25      263.09     85.52 o 
   9   5  16      629.10      922.39    104.66 o 
  11   5  16      141.65      102.31     72.82 o 
 -18   6  16      366.29       89.66     97.02 o 
 -16   6  16        0.76      145.32     91.19 o 
 -14   6  16      844.91      890.01    119.12 o 
 -12   6  16      683.82      831.65    108.58 o 
 -10   6  16      250.85      286.85     77.32 o 
  -8   6  16        2.49      -84.40     56.27 o 
  -6   6  16     1571.17     1474.07    115.57 o 
  -4   6  16     1765.73     1885.58    157.58 o 
  -2   6  16      807.63      852.40     72.05 o 
   0   6  16      178.69      188.35     57.69 o 
   2   6  16       12.08       55.81     48.68 o 
   4   6  16      110.33      131.16     55.89 o 
   6   6  16       40.89       12.96     67.03 o 
   8   6  16      181.88      236.64     75.28 o 
  10   6  16       25.66      -35.82     65.22 o 
 -17   7  16       78.37      187.84    105.25 o 
 -15   7  16      189.12      -11.76     87.16 o 
 -13   7  16       22.78      -27.24     80.79 o 
 -11   7  16      720.72      760.01    101.41 o 
  -9   7  16        9.43      -37.48     66.52 o 
  -7   7  16      307.14      278.65     73.23 o 
  -5   7  16      269.69      211.80     70.64 o 
  -3   7  16      183.93      152.84     68.12 o 
  -1   7  16        0.83       61.59     58.80 o 
   1   7  16       10.23       79.80     57.53 o 
   3   7  16        9.29      -72.41     48.27 o 
   5   7  16       89.89       66.50     59.41 o 
   7   7  16      401.45      365.39    112.48 o 
   9   7  16      111.84      -11.62     88.43 o 
 -16   8  16       30.12      168.40    104.43 o 
 -14   8  16     1792.15     1737.59    207.24 o 
 -12   8  16     1239.61     1201.51    132.75 o 
 -10   8  16      123.71       79.93     78.16 o 
  -8   8  16       86.67      229.62     80.89 o 
  -6   8  16     1235.33     1361.40    117.59 o 
  -4   8  16     1465.07     1674.96    131.03 o 
  -2   8  16      181.73      187.77     86.41 o 
   0   8  16     3429.55     3205.60    335.06 o 
   2   8  16     4647.14     4778.65    243.32 o 
   4   8  16        1.96       25.28     57.34 o 
   6   8  16      524.73      354.33    121.23 o 
   8   8  16      268.83      262.44    100.77 o 
 -13   9  16      128.11       65.65     92.21 o 
 -11   9  16       18.94       19.51     83.92 o 
  -9   9  16       77.92       56.98     95.75 o 
  -7   9  16      185.12      190.71     81.04 o 
  -5   9  16      539.68      429.39     89.10 o 
  -3   9  16       80.59       30.90     84.34 o 
  -1   9  16      171.19      106.09    104.91 o 
   1   9  16      292.56      318.28    106.53 o 
   3   9  16       43.29       13.71     68.70 o 
   5   9  16        9.39        5.29     79.91 o 
   7   9  16        0.11      -43.86     98.58 o 
 -12  10  16      415.98      452.31    115.67 o 
 -10  10  16      113.81      213.01     93.98 o 
  -8  10  16      259.00       79.07     87.47 o 
  -6  10  16        8.18      135.68     80.76 o 
  -4  10  16      141.84       86.57     79.17 o 
  -2  10  16      126.17      196.64     86.00 o 
   0  10  16     1388.00     1115.82    164.00 o 
   2  10  16      859.04      667.88    206.89 o 
   4  10  16      153.02       15.74    160.79 o 
  -9  11  16       11.20     -106.08     86.06 o 
  -7  11  16      918.35      745.01    117.88 o 
  -5  11  16     1661.58     1466.39    153.53 o 
  -3  11  16      134.25       37.66     87.86 o 
  -1  11  16      113.12      151.67    165.85 o 
   1  11  16      613.62      562.19    210.26 o 
 -19   1  17      332.61      190.40    165.73 o 
 -17   1  17     1185.33     1390.80    163.53 o 
 -15   1  17      675.08      956.41    131.42 o 
 -13   1  17      311.02      482.81     70.30 o 
 -11   1  17     7113.33     7687.79    264.00 o 
  -9   1  17     5385.31     5293.01    174.79 o 
  -7   1  17      177.48      154.32     44.12 o 
  -5   1  17     2576.06     2255.62     89.22 o 
  -3   1  17     2342.54     2545.12    169.73 o 
  -1   1  17       74.36       32.23     40.14 o 
   1   1  17     4409.07     4771.42    263.36 o 
   3   1  17     5868.58     5986.59    235.22 o 
   5   1  17     1451.59     1428.42    106.14 o 
   7   1  17       36.48       73.55     57.84 o 
   9   1  17     1193.56     1409.77    128.37 o 
  11   1  17      258.11      230.33     79.75 o 
 -20   2  17        0.20       62.52    158.01 o 
 -18   2  17      377.89      184.15    109.57 o 
 -16   2  17     1533.15     1524.29    164.38 o 
 -14   2  17        9.11       18.21     68.90 o 
 -12   2  17      658.64      865.57     95.96 o 
 -10   2  17      343.46      264.83     85.28 o 
  -8   2  17      154.14       97.36     48.68 o 
  -6   2  17       54.14       52.42     34.50 o 
  -4   2  17     1365.42     1541.33     98.35 o 
  -2   2  17     4445.08     4491.80    182.32 o 
   0   2  17       18.08      -22.93     37.55 o 
   2   2  17     3092.91     3272.79    152.55 o 
   4   2  17      208.96      248.49     61.66 o 
   6   2  17      945.95      855.27     89.84 o 
   8   2  17       94.08      102.10     63.87 o 
  10   2  17       10.45      -26.82     64.36 o 
  12   2  17      104.33      131.67     77.81 o 
 -19   3  17        6.21      -98.18    103.90 o 
 -17   3  17      545.79      255.25    119.00 o 
 -15   3  17      307.46      181.27     86.78 o 
 -13   3  17       12.98       56.05     65.02 o 
 -11   3  17      278.48      199.08     69.32 o 
  -9   3  17       41.81      -33.98     55.26 o 
  -7   3  17       39.98      -12.09     36.92 o 
  -5   3  17      494.48      427.79     49.51 o 
  -3   3  17      655.16      569.25     70.85 o 
  -1   3  17        5.73      -29.61     41.30 o 
   1   3  17      163.66       23.24     43.05 o 
   3   3  17     1223.82     1247.51    104.36 o 
   5   3  17        1.93       -0.58     50.08 o 
   7   3  17      693.20      695.65     89.13 o 
   9   3  17      409.46      445.28     90.55 o 
  11   3  17       58.01       37.81     74.23 o 
 -18   4  17      895.26      994.64    163.44 o 
 -16   4  17      639.51      780.69    115.57 o 
 -14   4  17       69.25       92.62     80.66 o 
 -12   4  17     1092.48     1053.62    145.25 o 
 -10   4  17      865.51      611.37     85.10 o 
  -8   4  17     1982.75     1672.66    117.35 o 
  -6   4  17      125.67      191.33     47.94 o 
  -4   4  17     5469.16     4594.13    153.45 o 
  -2   4  17     2982.97     2590.51    132.75 o 
   0   4  17      647.96      699.40     69.88 o 
   2   4  17     1162.14     1073.56     83.90 o 
   4   4  17     1841.14     2158.11    167.16 o 
   6   4  17     1144.83     1120.77    123.66 o 
   8   4  17       49.52       30.75     63.56 o 
  10   4  17      687.89      926.92    109.67 o 
 -17   5  17      240.71      199.87    101.69 o 
 -15   5  17      604.76      437.98    102.48 o 
 -13   5  17       26.49      -49.89     69.81 o 
 -11   5  17       57.59      -94.28     62.86 o 
  -9   5  17      175.73      221.22     71.37 o 
  -7   5  17      544.21      538.81     81.27 o 
  -5   5  17     1098.34     1057.81    138.27 o 
  -3   5  17        7.51       51.05     43.18 o 
  -1   5  17      513.26      506.15     68.39 o 
   1   5  17       85.82      100.46     56.40 o 
   3   5  17      322.11      273.83     60.02 o 
   5   5  17      339.51      408.43     72.94 o 
   7   5  17       12.11        6.45     62.10 o 
   9   5  17        3.61      -52.61     71.80 o 
  11   5  17        0.34       56.01     77.70 o 
 -18   6  17      312.40       75.30    102.65 o 
 -16   6  17      532.82      700.96    123.45 o 
 -14   6  17      475.15      532.51    109.12 o 
 -12   6  17      685.68      776.29    114.90 o 
 -10   6  17     1314.84     1460.61    123.76 o 
  -8   6  17       80.25      -20.28     56.98 o 
  -6   6  17     1066.74      914.82    129.83 o 
  -4   6  17     1745.05     2128.94    159.37 o 
  -2   6  17     1293.09     1122.81     90.42 o 
   0   6  17      275.64      189.43     58.06 o 
   2   6  17     2398.12     2397.65    125.70 o 
   4   6  17     2314.00     2885.98    145.24 o 
   6   6  17      129.93       38.16     61.17 o 
   8   6  17       71.20      -13.38     67.07 o 
  10   6  17      195.61      290.07     93.32 o 
 -17   7  17      675.81      553.85    125.12 o 
 -15   7  17      250.81      243.17     98.52 o 
 -13   7  17      133.67       59.94     84.69 o 
 -11   7  17      560.57      803.28    107.11 o 
  -9   7  17      404.59      519.16     91.89 o 
  -7   7  17      141.43       15.53     65.88 o 
  -5   7  17      529.88      485.94     93.32 o 
  -3   7  17     1638.83     1618.45    139.32 o 
  -1   7  17      990.25      729.38    126.27 o 
   1   7  17      137.50      146.58     62.62 o 
   3   7  17     1349.83     1395.47    103.63 o 
   5   7  17      453.35      422.25     82.47 o 
   7   7  17        5.08       38.27     65.23 o 
   9   7  17      143.02       23.20     91.23 o 
 -14   8  17      297.45      398.86    110.09 o 
 -12   8  17        0.18       88.69    136.32 o 
 -10   8  17      339.62      295.56     93.80 o 
  -8   8  17        6.30      -19.58     65.81 o 
  -6   8  17      700.31      731.32     95.59 o 
  -4   8  17       66.16       -1.16     77.91 o 
  -2   8  17       70.07     -119.94     84.05 o 
   0   8  17      250.66      375.61    112.22 o 
   2   8  17        6.59      116.66     68.22 o 
   4   8  17        4.14       47.62     59.79 o 
   6   8  17        4.27       33.75     67.03 o 
   8   8  17        1.72       35.21     91.21 o 
 -13   9  17       23.46       16.37     90.13 o 
 -11   9  17      245.20      178.57     91.58 o 
  -9   9  17      140.67       18.44     79.68 o 
  -7   9  17        0.00        9.02     72.13 o 
  -5   9  17      320.26      449.52    102.57 o 
  -3   9  17      741.64      686.37    118.62 o 
  -1   9  17       10.11       30.70     93.74 o 
   1   9  17      680.76      518.60    126.29 o 
   3   9  17     1352.44     1430.74    125.99 o 
   5   9  17      350.95      316.70     99.29 o 
 -10  10  17      742.11      703.72    120.66 o 
  -8  10  17       31.16      -81.89     75.73 o 
  -6  10  17       11.97      117.95    108.90 o 
  -4  10  17       41.40      -61.25     74.87 o 
  -2  10  17      143.62       79.83    141.67 o 
   0  10  17        0.44        8.50     99.59 o 
   2  10  17      236.20      414.85    106.66 o 
   4  10  17      181.58      196.77    183.27 o 
  -7  11  17       70.97       97.80     89.49 o 
  -5  11  17       24.56       50.83     81.53 o 
  -3  11  17      435.19      527.20    113.78 o 
  -1  11  17      164.69      206.42    102.85 o 
 -20   0  18       22.76     -157.41    195.64 o 
 -18   0  18       76.72     -265.35    229.37 o 
 -16   0  18     1231.23     1492.05    331.69 o 
 -14   0  18     2503.98     2551.82    406.46 o 
 -12   0  18    10029.76     9911.62    545.81 o 
 -10   0  18    31304.55    33481.71   1252.35 o 
  -8   0  18     1282.53     1493.86    177.46 o 
  -6   0  18       49.48       52.85     68.37 o 
  -4   0  18     1048.20      902.44     97.56 o 
  -2   0  18     9323.14     9141.54    553.18 o 
   0   0  18     5627.47     5238.06    299.24 o 
   2   0  18      217.92      409.70     94.95 o 
   4   0  18     1304.54     1223.36    143.11 o 
   6   0  18      858.11     1232.95    150.11 o 
   8   0  18       57.03       67.55    174.84 o 
  10   0  18      104.97      160.52    105.96 o 
  12   0  18      463.40      452.79    142.93 o 
 -19   1  18       51.36       75.41    160.27 o 
 -17   1  18       84.72      166.90    169.22 o 
 -15   1  18      449.78      285.95    141.34 o 
 -13   1  18      707.73      929.00    122.80 o 
 -11   1  18     5034.01     5105.29    197.40 o 
  -9   1  18      518.65      418.29     55.22 o 
  -7   1  18     1184.12     1267.50     75.37 o 
  -5   1  18      237.40      206.43     47.37 o 
  -3   1  18      418.60      481.07     56.75 o 
  -1   1  18      104.67      105.31     47.75 o 
   1   1  18      449.18      522.42     70.26 o 
   3   1  18       27.04       37.57     50.63 o 
   5   1  18        1.20       58.10     55.84 o 
   7   1  18      125.27      225.66     69.80 o 
   9   1  18      113.02       14.86     60.05 o 
  11   1  18       42.85       21.90     74.17 o 
 -18   2  18       49.03      277.04    171.10 o 
 -16   2  18      509.62      494.85    120.96 o 
 -14   2  18      268.44      447.37     91.73 o 
 -12   2  18      409.00      339.28     79.70 o 
 -10   2  18      293.79      323.75     64.28 o 
  -8   2  18      182.45      181.13     52.72 o 
  -6   2  18      325.27      230.56     42.82 o 
  -4   2  18      232.26      325.25     59.85 o 
  -2   2  18      357.26      368.27     56.70 o 
   0   2  18      135.24      122.43     47.12 o 
   2   2  18      194.11      297.56     61.09 o 
   4   2  18      254.26      283.94     66.50 o 
   6   2  18      170.41      143.73     63.22 o 
   8   2  18        0.41      -48.79     59.14 o 
  10   2  18      267.00      112.23     75.76 o 
 -19   3  18      285.03      238.26    135.31 o 
 -17   3  18      810.62      544.34    133.01 o 
 -15   3  18     1461.49     1627.66    153.56 o 
 -13   3  18      429.05      323.89     82.46 o 
 -11   3  18       59.81      102.18     65.08 o 
  -9   3  18       74.86      -20.37     57.23 o 
  -7   3  18     1042.41     1121.69     87.01 o 
  -5   3  18       33.75       80.97     47.11 o 
  -3   3  18     3079.20     3109.79    146.08 o 
  -1   3  18     2160.37     2357.29    117.27 o 
   1   3  18       37.36       -3.10     41.25 o 
   3   3  18     1141.75     1459.12    110.59 o 
   5   3  18     4552.65     5210.27    223.02 o 
   7   3  18      610.86      562.56     83.63 o 
   9   3  18       63.26       60.86     65.20 o 
  11   3  18      255.72      283.22     91.25 o 
 -18   4  18      195.47       -2.51    115.21 o 
 -16   4  18        0.12     -136.80    141.68 o 
 -14   4  18       53.66      -21.46     73.43 o 
 -12   4  18      164.39       42.79     68.88 o 
 -10   4  18        0.09      -47.82     59.15 o 
  -8   4  18       14.12       61.61     61.68 o 
  -6   4  18      123.28       61.16     43.36 o 
  -4   4  18      236.62      303.30     57.23 o 
  -2   4  18      704.99      788.33     77.38 o 
   0   4  18       25.06       15.10     44.86 o 
   2   4  18      125.93      127.44     53.35 o 
   4   4  18      154.63      153.84     62.82 o 
   6   4  18       16.14       -1.76     57.95 o 
   8   4  18       25.07        1.09     60.65 o 
  10   4  18        0.16      -52.12     70.71 o 
 -17   5  18      523.95      477.40    114.16 o 
 -15   5  18     2173.98     2419.71    270.86 o 
 -13   5  18      424.31      313.74     88.89 o 
 -11   5  18     1404.28     1478.48    125.04 o 
  -9   5  18     4285.24     4278.47    200.04 o 
  -7   5  18      643.19      596.81    138.76 o 
  -5   5  18        3.44      -82.03     60.74 o 
  -3   5  18     1266.20     1355.65     96.20 o 
  -1   5  18     3477.67     3373.73    281.74 o 
   1   5  18        2.67       38.72     46.09 o 
   3   5  18      991.40     1260.78    104.08 o 
   5   5  18     1918.64     2153.24    135.88 o 
   7   5  18      568.83      484.53     88.87 o 
   9   5  18        1.78     -126.31     91.04 o 
 -16   6  18      508.65      472.69    112.10 o 
 -14   6  18      555.12      606.83    110.08 o 
 -12   6  18       14.74       36.60     76.60 o 
 -10   6  18      249.10      266.53     87.14 o 
  -8   6  18      464.07      439.52     80.98 o 
  -6   6  18      500.05      286.56     73.04 o 
  -4   6  18      777.09      699.35     97.78 o 
  -2   6  18      966.91      833.32     96.50 o 
   0   6  18       96.85       55.59     54.71 o 
   2   6  18       17.93      -28.60     77.07 o 
   4   6  18      189.01      218.34     68.21 o 
   6   6  18      340.13      480.16    122.68 o 
   8   6  18       29.55       83.07     80.66 o 
 -15   7  18      136.49      311.20    108.45 o 
 -13   7  18      379.20      261.40     96.80 o 
 -11   7  18       25.73       12.63     75.25 o 
  -9   7  18      366.97      407.24     99.71 o 
  -7   7  18       60.20       47.01     64.12 o 
  -5   7  18       29.97       85.11     75.08 o 
  -3   7  18      196.02      205.99     95.72 o 
  -1   7  18       54.11       54.02    115.25 o 
   1   7  18      243.83      221.44     61.75 o 
   3   7  18      349.74      520.39     80.64 o 
   5   7  18      317.76      369.89     80.74 o 
   7   7  18       22.97       35.37     70.98 o 
 -14   8  18      653.18      570.05    157.75 o 
 -12   8  18        9.37       72.50     89.58 o 
 -10   8  18      597.87      464.53     97.37 o 
  -8   8  18      599.20      501.74     97.47 o 
  -6   8  18      179.08       95.55     81.79 o 
  -4   8  18      300.39      319.72     93.22 o 
   0   8  18     2133.86     1612.05    250.17 o 
   2   8  18      667.75      853.76     90.69 o 
   4   8  18     2121.37     2425.24    142.41 o 
   6   8  18      248.12      190.95     78.56 o 
 -13   9  18       31.58      171.99    113.60 o 
 -11   9  18        4.30      -33.35     87.23 o 
  -9   9  18       14.76       35.06     81.76 o 
  -7   9  18       11.94      123.74     79.49 o 
  -5   9  18      366.77      481.34     96.97 o 
  -3   9  18        6.62      -68.18     87.45 o 
  -1   9  18       47.31      -77.01     92.85 o 
   1   9  18       23.94      -32.16     98.69 o 
   3   9  18        0.94       68.44     84.31 o 
   5   9  18        9.85       34.46     92.27 o 
 -10  10  18      227.58      405.70    102.53 o 
  -8  10  18      632.98      433.67    111.82 o 
  -6  10  18      407.55      481.80    103.61 o 
  -4  10  18       50.56      100.56     89.68 o 
  -2  10  18      536.19      516.44    146.73 o 
   0  10  18      494.11      394.58    127.56 o 
   2  10  18        6.17       90.20     94.70 o 
  -5  11  18      299.37      309.64    106.83 o 
  -3  11  18      547.52      518.43    129.68 o 
 -19   1  19      180.88      163.28    168.57 o 
 -17   1  19       10.06       90.86    148.56 o 
 -15   1  19      854.11      828.67    133.06 o 
 -13   1  19     3844.78     4160.45    243.43 o 
 -11   1  19      425.81      503.00     71.52 o 
  -9   1  19        7.89      -54.45     46.70 o 
  -7   1  19      543.66      647.57     62.41 o 
  -5   1  19     1716.34     1763.84    100.06 o 
  -3   1  19     1612.37     1609.26     91.22 o 
  -1   1  19     3784.00     3802.89    216.53 o 
   1   1  19     2492.37     2790.68    146.26 o 
   3   1  19      400.15      397.07     69.64 o 
   5   1  19       50.53       20.68     53.97 o 
   7   1  19     1162.85     1280.03    123.50 o 
   9   1  19      137.26      199.49     79.83 o 
  11   1  19       40.78       18.59     81.34 o 
 -18   2  19       26.41      192.17    115.30 o 
 -16   2  19        9.69       41.14     96.54 o 
 -14   2  19     1238.97     1366.42    152.85 o 
 -12   2  19      334.87      207.40     76.00 o 
 -10   2  19      225.75      318.05     65.83 o 
  -8   2  19      287.19      282.23     91.37 o 
  -6   2  19     1658.37     1527.20     83.30 o 
  -4   2  19     1377.94     1292.40     86.79 o 
  -2   2  19       61.56        7.50     44.60 o 
   0   2  19     2099.40     2256.56    119.68 o 
   2   2  19      363.36      289.41     62.59 o 
   4   2  19     1881.35     2113.66    132.12 o 
   6   2  19     1424.26     1442.53    131.94 o 
   8   2  19      143.66       67.64     67.35 o 
  10   2  19       15.90      -64.37     79.85 o 
 -19   3  19      119.73      219.27    128.55 o 
 -17   3  19        6.90       59.94    109.01 o 
 -15   3  19      302.62      248.55    111.17 o 
 -13   3  19      136.27      198.15     77.65 o 
 -11   3  19      245.82      327.41     77.07 o 
  -9   3  19       27.10      -34.21     58.52 o 
  -7   3  19      136.36      134.88     46.15 o 
  -5   3  19       33.46       32.96     45.04 o 
  -3   3  19        4.03       20.18     45.39 o 
  -1   3  19      103.37      225.32     54.30 o 
   1   3  19      553.84      491.45     68.35 o 
   3   3  19        0.16      -14.78     55.50 o 
   5   3  19      701.69      743.68     92.42 o 
   7   3  19      628.51      848.35    100.27 o 
   9   3  19       14.01      -41.02     71.53 o 
 -18   4  19       28.36      -55.22    116.59 o 
 -16   4  19       51.19       72.72    166.51 o 
 -14   4  19     1180.11     1189.97    125.96 o 
 -12   4  19     1066.67     1157.68    136.04 o 
 -10   4  19        7.63      -42.39     61.78 o 
  -8   4  19     2678.09     2497.96    146.71 o 
  -6   4  19     2974.68     2778.32    142.37 o 
  -4   4  19      878.04      859.38    129.34 o 
  -2   4  19      772.28      974.94    120.77 o 
   0   4  19     2096.15     2077.64    115.32 o 
   2   4  19     1386.40     1317.17     98.13 o 
   4   4  19        0.60      -55.77     55.49 o 
   6   4  19     1008.54     1303.11    117.24 o 
   8   4  19      429.30      509.62     93.97 o 
  10   4  19       19.21       98.72     80.41 o 
 -17   5  19       18.94      -90.01     91.52 o 
 -15   5  19      512.04      472.67    169.43 o 
 -13   5  19      802.37      725.68    151.58 o 
 -11   5  19       60.12       33.16     72.54 o 
  -9   5  19      244.00      243.69     73.91 o 
  -7   5  19       67.96       46.56     63.03 o 
  -5   5  19      215.35      107.57     80.22 o 
  -3   5  19      622.50      581.61     84.26 o 
  -1   5  19       94.68       35.46     49.68 o 
   1   5  19      231.40      188.15     56.08 o 
   3   5  19      307.24      226.95     66.61 o 
   5   5  19       60.02        3.56     61.93 o 
   7   5  19       84.92      127.89     72.98 o 
   9   5  19        4.97      -49.33     91.04 o 
 -16   6  19      257.33      245.20    106.06 o 
 -14   6  19     1536.53     1487.81    143.73 o 
 -12   6  19      787.44      731.32    109.09 o 
 -10   6  19      127.55      120.68     92.02 o 
  -8   6  19     1163.51     1280.68    112.23 o 
  -6   6  19       27.26      -52.76     99.10 o 
  -4   6  19      218.22       17.06    124.24 o 
  -2   6  19      309.83      580.95     90.25 o 
   0   6  19      746.72      760.08     80.74 o 
   2   6  19        1.97      -25.12     53.08 o 
   4   6  19       77.79       73.63     68.07 o 
   6   6  19      302.78      433.27     88.29 o 
   8   6  19      154.08       74.92     76.01 o 
 -15   7  19      491.43      482.90    114.07 o 
 -13   7  19      331.78      187.51     94.95 o 
 -11   7  19       85.76      -45.46     84.21 o 
  -9   7  19      396.65      497.43     95.91 o 
  -7   7  19      743.71      791.00     97.49 o 
  -5   7  19      130.82       14.11     81.58 o 
  -3   7  19        1.39      -28.81     82.13 o 
  -1   7  19      556.71      515.77    125.22 o 
   1   7  19     1148.46     1186.49     99.56 o 
   3   7  19       32.43       12.32     62.60 o 
   5   7  19      362.52      344.57     80.78 o 
   7   7  19      268.72      431.87     94.38 o 
 -14   8  19        5.38       22.83    109.06 o 
 -12   8  19      115.35       32.28     84.52 o 
 -10   8  19        9.88      -18.10     79.03 o 
  -8   8  19      113.36       67.02     77.39 o 
  -6   8  19       19.54      -54.43     65.92 o 
  -4   8  19       72.53       40.55    133.80 o 
  -2   8  19        1.86       -9.83     95.25 o 
   0   8  19       40.20      114.10     99.39 o 
   2   8  19       34.98       -4.54     71.26 o 
   4   8  19      127.21      133.34     89.34 o 
 -11   9  19      574.07      479.02    108.71 o 
  -9   9  19      121.39       -3.74     84.02 o 
  -7   9  19     1225.36      963.47    118.79 o 
  -5   9  19      482.67      331.15    138.86 o 
  -3   9  19       93.71       55.85    106.88 o 
  -1   9  19      644.52      705.28    143.43 o 
   1   9  19      773.27      832.66    127.24 o 
   3   9  19       62.55       68.92     90.03 o 
  -8  10  19       57.38      -57.76     83.51 o 
  -6  10  19      314.59      366.92    108.44 o 
  -4  10  19      137.37      428.34    117.50 o 
  -2  10  19      156.42      283.98    126.47 o 
   0  10  19      231.13      192.35    115.25 o 
 -16   0  20      107.89      166.41    246.24 o 
 -14   0  20     1537.92     1589.93    204.76 o 
 -12   0  20     9475.73     9740.64    546.01 o 
 -10   0  20      407.80      317.67    106.68 o 
  -8   0  20      122.26      205.43     73.75 o 
  -6   0  20      611.10      651.04    116.37 o 
  -4   0  20      830.24      881.26    104.97 o 
  -2   0  20      211.51      267.02     96.06 o 
   0   0  20      889.73      768.62    197.33 o 
   2   0  20     1507.82     1596.15    275.47 o 
   4   0  20      515.88      475.68    109.58 o 
   6   0  20       34.52      182.96     96.48 o 
   8   0  20      352.21      228.07    112.19 o 
  10   0  20      265.56      335.63    142.80 o 
 -19   1  20       70.54       37.06    166.23 o 
 -17   1  20       19.46      149.33    150.30 o 
 -15   1  20        3.88       13.50     96.36 o 
 -13   1  20      349.75      360.71    105.40 o 
 -11   1  20      921.65     1052.89    111.59 o 
  -9   1  20      274.67      377.14     65.09 o 
  -7   1  20      122.98       76.35     54.40 o 
  -5   1  20      120.43      220.06     66.93 o 
  -3   1  20      992.44     1084.63     81.10 o 
  -1   1  20        0.78       47.75     48.76 o 
   1   1  20      197.37      378.71     88.93 o 
   3   1  20        3.06       20.85     54.33 o 
   5   1  20       27.54      -76.77     51.18 o 
   7   1  20        3.72       -3.31     62.41 o 
   9   1  20       50.95      -57.56     68.78 o 
 -18   2  20      175.47      132.19    117.03 o 
 -16   2  20        4.35       39.78    101.23 o 
 -14   2  20      167.74      175.99    101.79 o 
 -12   2  20     1401.48     1408.29    124.64 o 
 -10   2  20     1305.10     1328.04     97.91 o 
  -8   2  20        2.53       -7.07     41.28 o 
  -6   2  20      491.22      540.57     66.24 o 
  -4   2  20      111.80      194.02     56.44 o 
  -2   2  20        2.20       48.73     47.22 o 
   0   2  20      885.21     1144.99     90.50 o 
   2   2  20      783.69      949.13    103.42 o 
   4   2  20       26.02       57.20     80.54 o 
   6   2  20      707.75      683.65     94.42 o 
   8   2  20      681.83      780.04    113.20 o 
  10   2  20       40.17      -12.84     71.72 o 
 -17   3  20      293.39      513.48    137.55 o 
 -15   3  20        5.17      -87.25     96.66 o 
 -13   3  20      932.77     1256.23    122.79 o 
 -11   3  20     1414.22     1805.15    131.73 o 
  -9   3  20       52.57       52.26     61.94 o 
  -7   3  20      596.57      673.00     71.45 o 
  -5   3  20     2778.72     2735.11    140.80 o 
  -3   3  20      804.85      831.39     85.69 o 
  -1   3  20      449.96      545.62     68.77 o 
   1   3  20     2196.38     2124.81    119.77 o 
   3   3  20     2796.00     3222.62    307.21 o 
   5   3  20        3.30      -18.76     60.19 o 
   7   3  20      339.16      428.96     87.70 o 
   9   3  20      369.48      504.36     97.60 o 
 -18   4  20      134.26      270.55    135.40 o 
 -16   4  20        9.66      -61.75    123.18 o 
 -14   4  20      122.36       72.14     83.79 o 
 -12   4  20       11.29      -22.78     70.07 o 
 -10   4  20      411.49      446.57     86.79 o 
  -8   4  20        0.73       -0.70     59.24 o 
  -6   4  20     2207.00     2202.94    147.33 o 
  -4   4  20      113.95      145.80     55.22 o 
  -2   4  20       91.58       33.00     49.14 o 
   0   4  20        0.17      -54.56     45.36 o 
   2   4  20      770.90      850.65     85.81 o 
   4   4  20       23.16       17.39     58.78 o 
   6   4  20       92.42      173.48     72.26 o 
   8   4  20        0.86       42.21     73.38 o 
 -17   5  20      152.16       87.07     98.64 o 
 -15   5  20      189.52       35.56     90.84 o 
 -13   5  20     1450.63     1233.73    128.53 o 
 -11   5  20     1532.96     1692.01    135.10 o 
  -9   5  20      320.10      225.72     92.77 o 
  -7   5  20      391.43      391.92     92.64 o 
  -5   5  20      538.12      510.08    111.39 o 
  -3   5  20      606.02      574.86    130.32 o 
  -1   5  20      377.80      380.13     65.68 o 
   1   5  20      736.15      780.95     84.00 o 
   3   5  20      501.43      498.62     78.95 o 
   5   5  20      114.48      105.72     65.76 o 
   7   5  20      150.40      115.58     72.56 o 
 -16   6  20      144.09       18.18     98.33 o 
 -14   6  20        3.96       23.61     85.19 o 
 -12   6  20      442.27      431.42     96.21 o 
 -10   6  20      141.28      189.37     82.63 o 
  -8   6  20      144.72      187.68     78.00 o 
  -6   6  20      663.88      757.12    136.52 o 
  -4   6  20      133.61       21.43     83.07 o 
  -2   6  20      129.87      138.35     70.47 o 
   0   6  20       96.51      127.31     67.77 o 
   2   6  20      227.82      237.42     64.67 o 
   4   6  20      285.68      187.23     75.98 o 
   6   6  20        0.45      -83.95     64.23 o 
 -15   7  20      142.26      118.41    101.18 o 
 -13   7  20        1.56       32.43     82.46 o 
 -11   7  20       17.10       98.76     89.10 o 
  -9   7  20       85.15       94.28     77.74 o 
  -7   7  20       68.07       19.07     82.81 o 
  -5   7  20      397.57      446.18    118.84 o 
  -3   7  20      114.82       47.25     95.16 o 
  -1   7  20       14.10      -59.74     86.42 o 
   1   7  20       36.48       97.46     62.19 o 
   3   7  20       70.22       25.03     64.47 o 
   5   7  20       31.26      -17.11     70.33 o 
 -12   8  20      538.09      624.76    113.12 o 
 -10   8  20      407.59      295.86     95.31 o 
  -8   8  20       67.23       36.78     79.53 o 
  -6   8  20      842.76      745.94    144.40 o 
  -4   8  20      541.70      761.53    174.28 o 
  -2   8  20      213.29      201.64    108.87 o 
   0   8  20     1277.97     1414.47    263.10 o 
   2   8  20     1949.95     2096.88    183.21 o 
   4   8  20      158.62        3.23     74.82 o 
 -11   9  20       98.29      235.96     98.14 o 
  -9   9  20      177.51       37.40     88.60 o 
  -7   9  20      686.33      517.63    109.48 o 
  -5   9  20      138.84      177.90    103.37 o 
  -3   9  20       20.00      152.95    111.60 o 
  -1   9  20       11.04      -84.72     93.40 o 
   1   9  20       15.31      190.99     96.90 o 
  -6  10  20        9.59      -65.34    101.53 o 
  -4  10  20      357.56      242.27    107.24 o 
 -17   1  21      194.33      550.94    321.01 o 
 -15   1  21      112.63      208.33    107.60 o 
 -13   1  21       22.06       73.02     99.33 o 
 -11   1  21     2881.19     3284.76    158.16 o 
  -9   1  21     1320.86     1561.00    111.61 o 
  -7   1  21        5.84       46.12     48.33 o 
  -5   1  21       74.67       39.07     48.67 o 
  -3   1  21     1079.90     1279.02     92.77 o 
  -1   1  21      743.59      743.69    106.77 o 
   1   1  21       61.74       51.72     65.08 o 
   3   1  21       94.63      152.36     63.06 o 
   5   1  21      417.46      419.91     86.34 o 
   7   1  21       32.07      -27.62     65.09 o 
   9   1  21      194.00      396.41     90.28 o 
 -18   2  21      200.59      284.19    216.44 o 
 -16   2  21       44.72       30.63    104.77 o 
 -14   2  21       15.27       41.75     95.70 o 
 -12   2  21      146.52      109.01     75.79 o 
 -10   2  21     1908.99     1863.90    131.91 o 
  -8   2  21       15.51       23.19     50.96 o 
  -6   2  21        9.42       22.44     48.33 o 
  -4   2  21      196.27      194.59     59.08 o 
  -2   2  21     1313.57     1392.22     97.81 o 
   0   2  21        0.59        0.38     49.78 o 
   2   2  21     1468.91     1659.04    119.50 o 
   4   2  21      762.80      755.56    138.27 o 
   6   2  21        0.44       34.15     64.36 o 
   8   2  21       18.98      -70.44     67.95 o 
 -17   3  21       30.25      -58.38    107.58 o 
 -15   3  21        2.04        9.64    100.29 o 
 -13   3  21      171.51      226.91    129.34 o 
 -11   3  21       31.98       74.54     70.27 o 
  -9   3  21      374.84      327.08     82.00 o 
  -7   3  21        0.40        3.21     58.45 o 
  -5   3  21      892.75     1064.71     92.33 o 
  -3   3  21       17.35      -43.32     56.89 o 
  -1   3  21      194.36      172.48     57.09 o 
   1   3  21        0.71      -23.86     54.11 o 
   3   3  21      169.75      268.70     87.79 o 
   5   3  21        0.79      -48.77     60.52 o 
   7   3  21       48.73       49.82     72.75 o 
 -16   4  21      600.42      747.33    148.82 o 
 -14   4  21       54.59       36.82     79.52 o 
 -12   4  21      731.27      661.11    115.55 o 
 -10   4  21     2658.66     2838.63    216.35 o 
  -8   4  21      479.25      619.91    100.99 o 
  -6   4  21       50.41       89.82    103.12 o 
  -4   4  21      566.17      618.30     92.62 o 
  -2   4  21      414.00      387.65     73.11 o 
   0   4  21       11.95       39.98     51.92 o 
   2   4  21     1322.28     1575.29    118.89 o 
   4   4  21     1860.25     1800.18    133.65 o 
   6   4  21      109.61      105.04     72.83 o 
   8   4  21      115.14      129.44     95.95 o 
 -15   5  21      108.31       10.56     93.50 o 
 -13   5  21       87.00      100.98     96.89 o 
 -11   5  21      224.24      275.34    120.42 o 
  -9   5  21      204.49      339.20     86.47 o 
  -7   5  21        1.96     -104.21     69.47 o 
  -5   5  21       69.49      -67.82    151.23 o 
  -3   5  21        1.73       -8.38     64.55 o 
  -1   5  21       24.25      -25.36     49.36 o 
   1   5  21       95.57       55.97     58.36 o 
   3   5  21       11.56       62.82     89.38 o 
   5   5  21      285.68      222.81     97.97 o 
   7   5  21        0.98     -104.13     69.42 o 
 -14   6  21      160.58      134.44     96.37 o 
 -12   6  21      314.59      338.90     92.48 o 
 -10   6  21      665.26      608.26    100.29 o 
  -8   6  21      768.83      740.23    155.74 o 
  -6   6  21       15.34       75.49     89.59 o 
  -4   6  21      644.25      803.95    139.49 o 
  -2   6  21       16.37      -78.69     99.51 o 
   0   6  21        0.01      -61.06     52.17 o 
   2   6  21       50.38      -70.51     56.00 o 
   4   6  21      540.77      728.57    102.24 o 
   6   6  21       72.42       44.28     71.81 o 
 -13   7  21      108.46      130.19     95.05 o 
 -11   7  21      728.54      729.51    112.86 o 
  -9   7  21      855.06      759.47    118.41 o 
  -7   7  21       69.99       36.62    132.11 o 
  -5   7  21      404.09      441.62    133.24 o 
  -3   7  21      837.67      976.85    154.98 o 
  -1   7  21      533.60      613.92    141.11 o 
   1   7  21      556.75      706.37    101.81 o 
   3   7  21      900.69      977.81    151.72 o 
 -12   8  21       44.84       27.65     88.24 o 
 -10   8  21        0.67      -19.86     77.53 o 
  -8   8  21       44.29       22.91     86.44 o 
  -6   8  21       96.87       18.04     90.92 o 
  -4   8  21        2.43       34.51    105.16 o 
  -2   8  21        3.34      -57.19    100.50 o 
   0   8  21       19.85      141.41    138.67 o 
   2   8  21       86.73      131.88    104.61 o 
  -9   9  21      906.33      930.17    138.19 o 
  -7   9  21      270.13      272.98    113.69 o 
  -5   9  21      368.51      987.20    241.74 o 
  -3   9  21      667.35      538.92    254.11 o 
  -1   9  21      165.20      105.13    116.70 o 
 -18   0  22        6.22       24.74    208.01 o 
 -16   0  22      594.99      674.63    237.24 o 
 -14   0  22     2674.31     2699.63    337.31 o 
 -12   0  22      548.35      420.64    139.98 o 
 -10   0  22     2385.55     2270.26    321.01 o 
  -8   0  22     3356.16     3449.48    240.13 o 
  -6   0  22       79.69      113.64     70.18 o 
  -4   0  22       47.82      117.16     76.54 o 
  -2   0  22     1220.21     1718.44    166.14 o 
   0   0  22     1247.50     1373.32    155.73 o 
   2   0  22      169.67      182.70     98.24 o 
   4   0  22      230.64      264.37    157.41 o 
   6   0  22     1300.43     1398.76    177.25 o 
   8   0  22       83.98     -115.89    102.88 o 
 -17   1  22      124.40      288.20    173.15 o 
 -15   1  22        0.79        0.71    100.11 o 
 -13   1  22       27.04      134.67    121.58 o 
 -11   1  22        0.17       29.53     97.45 o 
  -9   1  22      945.87     1150.10    120.14 o 
  -7   1  22      106.35      189.75     58.45 o 
  -5   1  22       84.91       38.88     45.83 o 
  -3   1  22       10.65       52.98     49.34 o 
  -1   1  22      336.33      507.49     78.40 o 
   1   1  22        6.10        9.46     59.40 o 
   3   1  22       97.64      116.82     70.31 o 
   5   1  22        2.30      167.81     71.16 o 
   7   1  22        8.84      115.66    109.18 o 
 -16   2  22       33.08      -97.77    103.19 o 
 -14   2  22      307.74      237.93    109.90 o 
 -12   2  22      221.62      128.48     80.02 o 
 -10   2  22      332.90      445.29     87.14 o 
  -8   2  22     1117.99     1210.04    105.26 o 
  -6   2  22       78.58      100.32     53.68 o 
  -4   2  22       83.20       74.29     53.72 o 
  -2   2  22      823.86     1086.24     95.56 o 
   0   2  22      811.60     1096.00    102.68 o 
   2   2  22       15.82       34.49     77.57 o 
   4   2  22      455.40      553.41     90.72 o 
   6   2  22      741.42      928.74    110.85 o 
 -17   3  22      175.43      157.73    127.80 o 
 -15   3  22      144.20      169.65    105.34 o 
 -13   3  22      109.05       53.04     86.18 o 
 -11   3  22        1.17       -9.38     69.71 o 
  -9   3  22     1611.63     1424.59    170.93 o 
  -7   3  22      845.60      959.70    109.69 o 
  -5   3  22       49.92       62.51     66.15 o 
  -3   3  22      382.11      423.68     68.48 o 
  -1   3  22      876.74      986.07     91.11 o 
   1   3  22        2.77       33.42     55.41 o 
   3   3  22     1398.12     2068.12    139.52 o 
   5   3  22      333.00      386.85    105.83 o 
   7   3  22       56.07      104.60     76.70 o 
 -16   4  22        0.33      141.63    119.15 o 
 -14   4  22       30.45      115.43     89.49 o 
 -12   4  22        0.78       27.30     79.86 o 
 -10   4  22      266.96      310.16     97.62 o 
  -8   4  22       84.83       28.49     94.15 o 
  -6   4  22      159.62      326.38    104.80 o 
  -4   4  22        0.03      -84.84     56.56 o 
  -2   4  22       47.00      121.53     56.18 o 
   0   4  22       20.11       76.19     56.84 o 
   2   4  22       49.00       52.19     61.31 o 
   4   4  22        2.41       21.91     95.91 o 
   6   4  22       15.08       30.80     81.96 o 
 -15   5  22      741.88     1045.90    183.62 o 
 -13   5  22      132.87      203.40     90.66 o 
 -11   5  22     1155.47     1234.00    132.43 o 
  -9   5  22     1796.78     2278.63    223.14 o 
  -7   5  22     1499.55     1363.66    174.12 o 
  -5   5  22      318.28       59.91     94.09 o 
  -3   5  22      722.31      799.07    104.72 o 
  -1   5  22      517.46      547.09     78.66 o 
   1   5  22      345.61      433.12     75.97 o 
   3   5  22        4.46      -89.28     61.51 o 
   5   5  22      448.45      536.64    117.17 o 
 -14   6  22      258.75      165.14     96.37 o 
 -12   6  22       10.43       28.90     82.41 o 
 -10   6  22      467.14      464.26    110.81 o 
  -8   6  22      807.96     1019.82    310.33 o 
  -6   6  22        0.62      -53.35    119.75 o 
  -4   6  22        1.55        2.19     99.51 o 
  -2   6  22      222.92       80.71     89.69 o 
   0   6  22       13.49      -74.56     51.51 o 
   2   6  22        1.16        0.90     63.28 o 
   4   6  22      101.60      124.69    140.22 o 
 -13   7  22       46.14       26.86     93.48 o 
 -11   7  22       67.69      227.96     98.19 o 
  -9   7  22      108.89       62.05     92.97 o 
  -7   7  22      267.84      265.17    113.80 o 
  -5   7  22      108.90       79.20     99.30 o 
  -3   7  22        9.00      160.27    103.06 o 
  -1   7  22        5.85       98.15    106.72 o 
   1   7  22        5.51      102.27     93.06 o 
   3   7  22      129.24      168.95     78.81 o 
 -10   8  22      407.64      345.73    134.24 o 
  -8   8  22      741.53      415.05    123.70 o 
  -6   8  22      231.63      181.90    108.91 o 
  -4   8  22      186.62       83.76    108.86 o 
  -2   8  22      942.09      637.89    307.52 o 
   0   8  22      219.77      331.00    110.27 o 
  -5   9  22        4.24       31.73    118.62 o 
 -17   1  23        2.51       -0.57    154.41 o 
 -15   1  23     1223.32     1473.65    480.38 o 
 -13   1  23     2139.64     2260.31    227.99 o 
 -11   1  23      187.66      259.69     87.62 o 
  -9   1  23      390.77      503.04    108.54 o 
  -7   1  23     1738.45     1860.84    114.62 o 
  -5   1  23      234.31      295.09     75.10 o 
  -3   1  23       25.44       44.92     49.13 o 
  -1   1  23      636.44      798.56     92.48 o 
   1   1  23      624.33      835.79     99.62 o 
   3   1  23      145.74      135.97     73.92 o 
   5   1  23      327.52      375.97     89.11 o 
 -16   2  23       38.80      170.06    129.74 o 
 -14   2  23       49.94      -23.96    107.83 o 
 -12   2  23        1.76     -106.00     70.66 o 
 -10   2  23      236.38      232.04    109.32 o 
  -8   2  23      889.63      928.15    100.50 o 
  -6   2  23     1262.21     1387.08    100.99 o 
  -4   2  23      179.68      247.90     59.65 o 
  -2   2  23       13.36       -7.81     56.66 o 
   0   2  23      115.78      304.28     74.16 o 
   2   2  23       54.91       30.19    128.70 o 
   4   2  23       77.15       52.54     72.31 o 
   6   2  23        8.04       20.16     78.55 o 
 -15   3  23        3.38      -74.15    122.98 o 
 -13   3  23       73.92       30.06     81.90 o 
 -11   3  23        4.38       -4.27     77.99 o 
  -9   3  23      154.77      117.68    147.86 o 
  -7   3  23      140.77      194.41     78.26 o 
  -5   3  23      152.80      188.34     71.42 o 
  -3   3  23        4.66        7.85     55.41 o 
  -1   3  23      224.70      322.90     81.68 o 
   1   3  23        1.19      -37.54     91.08 o 
   3   3  23      249.27      156.15     74.42 o 
   5   3  23      224.44      161.19     78.21 o 
 -14   4  23      345.32      340.05    104.78 o 
 -12   4  23     1318.04     1264.40    129.41 o 
 -10   4  23       49.99       19.72    112.44 o 
  -8   4  23     1290.54     1493.09    177.59 o 
  -6   4  23     1706.32     1366.03    167.36 o 
  -4   4  23      158.30      103.77     70.07 o 
  -2   4  23       22.38        9.60     53.03 o 
   0   4  23      290.25      408.44     75.69 o 
   2   4  23     1038.84     1318.02    117.36 o 
   4   4  23       36.32       49.33     68.22 o 
 -13   5  23        2.15       62.42     90.19 o 
 -11   5  23       52.18       93.73     91.67 o 
  -9   5  23      251.62      261.31    119.18 o 
  -7   5  23       90.52      114.43    108.09 o 
  -5   5  23      161.59       62.66     95.01 o 
  -3   5  23        2.33      -10.97     67.57 o 
  -1   5  23       12.44       51.97     58.38 o 
   1   5  23      149.43      163.21     69.69 o 
   3   5  23        5.11      -68.12     64.30 o 
 -12   6  23      202.50      204.20     93.88 o 
 -10   6  23      267.49      302.30    269.29 o 
  -8   6  23      327.33      414.15    124.79 o 
  -6   6  23      532.51      514.77    172.03 o 
  -4   6  23       57.23       93.23    102.57 o 
  -2   6  23      514.71      702.06    121.64 o 
   0   6  23      627.34      779.33    104.37 o 
   2   6  23      255.10      286.44     74.12 o 
 -11   7  23      250.94      244.76    116.11 o 
  -9   7  23      139.51      290.78    119.45 o 
  -7   7  23      573.85      511.78    160.79 o 
  -5   7  23      876.24      924.73    160.67 o 
  -3   7  23      584.03      501.26    132.77 o 
  -1   7  23       80.62       59.89     92.72 o 
   1   7  23      268.66      259.01    112.01 o 
  -8   8  23       42.66      183.73    111.19 o 
  -6   8  23       41.71      -10.96    103.10 o 
  -4   8  23       96.61      181.07    139.42 o 
  -2   8  23        5.81      125.72    285.03 o 
 -16   0  24      285.65      248.49    191.14 o 
 -14   0  24     5641.49     5110.29    501.47 o 
 -12   0  24     1262.45     1094.02    234.99 o 
 -10   0  24      163.39       69.71    145.04 o 
  -8   0  24       35.95       51.36     79.05 o 
  -6   0  24     3535.93     4201.29    495.73 o 
  -4   0  24     2526.57     2856.76    249.32 o 
  -2   0  24      153.84       85.04    100.63 o 
   0   0  24        7.79      -85.99     79.31 o 
   2   0  24      159.31      451.36    126.92 o 
   4   0  24      205.41      158.77    108.05 o 
 -15   1  24     1190.61     1215.67    216.73 o 
 -13   1  24      313.81      129.97    175.81 o 
 -11   1  24      142.62      295.71    119.26 o 
  -9   1  24       78.35      132.08     71.43 o 
  -7   1  24       41.68        4.35     58.15 o 
  -5   1  24       32.13       58.39     56.23 o 
  -3   1  24       49.73       98.92     56.70 o 
  -1   1  24      103.53      213.59     71.45 o 
   1   1  24        1.58       96.27     68.49 o 
   3   1  24       41.01       43.73     70.55 o 
   5   1  24       59.38       32.45    116.04 o 
 -16   2  24       98.55      222.35    178.16 o 
 -14   2  24      261.37      236.02    121.92 o 
 -12   2  24       46.44       -5.71    103.36 o 
 -10   2  24      356.62      502.30    183.27 o 
  -8   2  24        2.90      -52.49     78.16 o 
  -6   2  24      155.11      219.82     81.01 o 
  -4   2  24      170.19      290.24     68.04 o 
  -2   2  24       98.46      124.96     63.46 o 
   0   2  24        3.11      -27.79     56.83 o 
   2   2  24       30.75       54.58     68.30 o 
   4   2  24       83.59       50.20     72.98 o 
 -15   3  24        0.03      115.22    117.67 o 
 -13   3  24      136.16      140.71     89.91 o 
 -11   3  24      587.45      499.69    196.77 o 
  -9   3  24      322.99      262.25    202.39 o 
  -7   3  24      573.12      642.28    100.15 o 
  -5   3  24     1248.45     1663.52    143.70 o 
  -3   3  24      215.52      196.32     80.69 o 
  -1   3  24        1.47      -13.79     57.59 o 
   1   3  24     1028.07     1363.51    119.95 o 
   3   3  24      641.16      675.90    100.62 o 
 -14   4  24       93.34      -33.15     92.96 o 
 -12   4  24        0.52      157.49     98.28 o 
 -10   4  24       49.62      -47.11    188.33 o 
  -8   4  24       92.40      159.89    107.55 o 
  -6   4  24       15.54       47.35     99.49 o 
  -4   4  24        0.66       37.80     65.06 o 
  -2   4  24      112.54       91.78     75.82 o 
   0   4  24       45.99       31.07     56.43 o 
   2   4  24        1.16      140.75     73.73 o 
   4   4  24        3.10       41.11     73.73 o 
 -13   5  24      606.84      668.25    129.63 o 
 -11   5  24     1155.24     1069.65    167.44 o 
  -9   5  24       57.72       71.89    313.70 o 
  -7   5  24       93.34      339.23    128.18 o 
  -5   5  24      814.37      759.64    168.66 o 
  -3   5  24      257.17      389.99    127.70 o 
  -1   5  24       19.34       34.82     70.70 o 
   1   5  24      289.87      354.70     84.83 o 
   3   5  24      369.44      380.09     88.72 o 
 -12   6  24      227.24      508.21    147.02 o 
 -10   6  24      433.42      416.21    166.41 o 
  -8   6  24      116.14      221.91    120.84 o 
  -6   6  24      424.22      479.43    137.10 o 
  -4   6  24       25.09      105.22    106.22 o 
  -2   6  24       50.26      181.37     96.49 o 
   0   6  24        1.10       15.37     74.09 o 
  -9   7  24        0.70     -112.74     92.07 o 
  -7   7  24        6.38       65.33    145.04 o 
  -5   7  24       12.40      -83.28     94.81 o 
  -3   7  24        2.96       37.21     96.96 o 
 -15   1  25      371.88      152.92    204.64 o 
 -13   1  25        9.28       32.61    148.42 o 
 -11   1  25      231.45       86.58    156.29 o 
  -9   1  25      742.60      877.89    105.89 o 
  -7   1  25        0.43       22.33     61.87 o 
  -5   1  25      951.00     1199.13    103.20 o 
  -3   1  25      904.36     1213.73    103.44 o 
  -1   1  25      423.29      637.65    126.91 o 
   1   1  25       95.85       63.64     73.52 o 
   3   1  25      232.27      372.91    131.45 o 
 -14   2  25        8.50       66.60    125.88 o 
 -12   2  25      268.18      454.25    204.64 o 
 -10   2  25      438.38      337.38    183.84 o 
  -8   2  25      627.80      504.08    156.18 o 
  -6   2  25      104.39       20.44     67.25 o 
  -4   2  25      461.80      437.66    121.18 o 
  -2   2  25      258.13      312.98     76.63 o 
   0   2  25      127.31      162.78     72.61 o 
   2   2  25      413.10      596.13     96.94 o 
 -13   3  25       27.53     -133.80    148.42 o 
 -11   3  25        8.25      113.88    109.06 o 
  -9   3  25      177.88      294.63    134.36 o 
  -7   3  25        1.07      -78.44     91.97 o 
  -5   3  25        6.61      120.60     73.11 o 
  -3   3  25      143.43      216.84     71.16 o 
  -1   3  25       57.68       45.73     63.51 o 
   1   3  25      153.32      208.51     74.27 o 
   3   3  25      310.60      427.41     91.11 o 
 -12   4  25      231.88      171.01    112.29 o 
 -10   4  25     1445.27     1503.75    374.98 o 
  -8   4  25     1037.66     1052.12    247.36 o 
  -6   4  25       16.12       93.87    106.93 o 
  -4   4  25      676.13      942.17    121.07 o 
  -2   4  25      657.04      827.93     94.47 o 
   0   4  25      346.07      275.77     75.05 o 
   2   4  25       48.11      135.22    121.15 o 
 -11   5  25        2.13     -136.88     91.26 o 
  -9   5  25       27.15      218.73    127.60 o 
  -7   5  25       56.51       46.47    109.29 o 
  -5   5  25       81.34      223.47    110.10 o 
  -3   5  25       72.84       24.32     87.63 o 
  -1   5  25      151.34       36.92     72.46 o 
   1   5  25        0.24      -77.28     66.57 o 
 -10   6  25      177.92      140.01    189.46 o 
  -8   6  25      167.63      315.21    179.34 o 
  -6   6  25       11.57      -59.89    101.64 o 
  -4   6  25      200.23      187.60    113.62 o 
  -2   6  25       33.20      113.55     97.71 o 
 -12   0  26       22.78        5.62    165.28 o 
  -8   0  26      667.52      904.15    276.03 o 
  -6   0  26       64.60       60.34     85.61 o 
  -4   0  26       63.97       37.39     96.52 o 
  -2   0  26      292.37      421.00    120.21 o 
   0   0  26      220.51      564.72    131.86 o 
   2   0  26       83.72      -96.53    121.99 o 
 -13   1  26       32.31      194.52    179.90 o 
 -11   1  26       73.50      181.02    167.53 o 
  -9   1  26       58.01       24.46     76.29 o 
  -7   1  26      190.95      176.50     77.16 o 
  -5   1  26       89.68       41.46     60.75 o 
  -3   1  26       26.61      -52.88     63.39 o 
  -1   1  26        3.26       18.30     70.04 o 
   1   1  26        2.26      -99.60     67.79 o 
 -12   2  26        8.52      188.90    168.66 o 
 -10   2  26       81.90       24.97    106.25 o 
  -8   2  26      230.39      329.54     86.62 o 
  -6   2  26      111.57      117.69     76.50 o 
  -4   2  26       32.39       29.45     61.41 o 
  -2   2  26      169.41      177.08     72.48 o 
   0   2  26        1.58      -53.92     74.33 o 
   2   2  26       50.50       42.41     72.80 o 
 -11   3  26       76.80      189.64    177.09 o 
  -9   3  26      913.53     1341.15    186.43 o 
  -7   3  26      796.75      793.06    154.64 o 
  -5   3  26        8.38      -68.91     68.00 o 
  -3   3  26      430.71      473.86     88.09 o 
  -1   3  26     1101.38     1485.88    129.43 o 
   1   3  26      198.00      285.00    130.32 o 
 -10   4  26      164.62      322.34    131.36 o 
  -8   4  26      135.43      -86.71     97.81 o 
  -6   4  26        3.51       51.15    100.04 o 
  -4   4  26       17.42       25.21     69.28 o 
  -2   4  26      146.24      254.19     86.14 o 
   0   4  26       50.32       58.28     90.34 o 
  -9   5  26      170.97      172.94    120.45 o 
  -7   5  26      620.71      613.38    148.28 o 
  -5   5  26        7.00       17.05    102.13 o 
  -3   5  26      198.62      243.32    107.56 o 
 -11   1  27       93.77      229.37    184.40 o 
  -9   1  27       43.72       79.44     82.75 o 
  -7   1  27      534.85      845.52    174.16 o 
  -5   1  27      629.08      815.53     96.95 o 
  -3   1  27       59.52        5.32     71.72 o 
  -1   1  27        1.38        7.09    112.95 o 
 -10   2  27        9.85       27.00    110.44 o 
  -8   2  27       75.09       71.52     78.60 o 
  -6   2  27      473.52      520.32    100.12 o 
  -4   2  27      123.79      120.40     69.97 o 
  -2   2  27      235.96      284.95     82.77 o 
  -9   3  27       61.70      168.26    123.59 o 
  -7   3  27       45.19       78.82     94.74 o 
  -5   3  27      126.99      296.54     89.64 o 
  -3   3  27       32.88       28.71     77.10 o 
  -8   4  27      125.61      164.20    121.45 o 
  -6   4  27      552.00      677.91    132.05 o 
  -4   4  27       76.11      102.61    122.64 o 
  -8   0  28       10.14      -12.97    105.72 o 
  -6   0  28      456.92      512.98    128.16 o 
  -4   0  28      724.09      802.30    288.96 o 
  -9   1  28       35.40       13.94     85.95 o 
  -7   1  28        1.89       86.24     82.27 o 
  -5   1  28       95.57       66.81     71.70 o 
  -8   2  28        4.75       10.11     99.13 o 
  -6   2  28      214.06      410.43     99.13 o 
                                                 
